# Supplementary material for: WRKY6 restricts Piriformospora indica-stimulated and phosphate-induced root development in Arabidopsis
Source: BMC Plant Biol. 2015 Dec 30;15:305. doi: 10.1186/s12870-015-0673-4 (PMC4697310; doi:10.1186/s12870-015-0673-4)
Supplement: Additional file 1: Table S1. — Genes which are up-regulated more than 2-fold in wrky6 + P. indica in LP (log2 value ≥ 1 or ≤ −1). (XLS 200 kb) [file 12870_2015_673_MOESM1_ESM.xls]

## Sheet: WRKY6+P.indica_LP-NP 
Additional file_1: Table S1. Genes which are up- regulated more than 2- fold exclusively in wrky6 + P. indica in LP (log2 value ≥1 or ≤ -1),
Mapman BinCode	Gene ID	Gene Description	wrky6 + P. indica_LP	wrky6_LP	WT_LP	WT + P. indica_LP
1.1.1.1	at2g05070	LHCB2.2; chlorophyll binding	1.091	0.848	0.038	0.273
1.1.1.1	at2g05100	LHCB2.1; chlorophyll binding	1.031	1	0.111	0.391
1.1.1.2	at1g44575	PSBS,|NPQ4 - NONPHOTOCHEMICAL QUENCHING; chlorophyll binding / xanthophyll binding	1.261	0.201	0.575	-0.284
1.2.4.2	at1g11860	aminomethyltransferase, putative	3.084	0.804	0.014	-0.06
2.1.1.1	at1g04920	ATSPS3F (sucrose phosphate synthase 3F)	2.725	-0.008	-0.285	-0.418
2.2.1.5	at5g49190	ATSUS2 | SUS2 (SUCROSE SYNTHASE 2)	1.452	-1.352	-0.22	-0.405
2.2.2.10	at3g52180	ATPTPKIS1, DSP4, SEX4 | SEX4 (STARCH-EXCESS 4)	1.588	0.023	0.258	-0.062
3.1.1.1	at1g56600	AtGolS2 (Arabidopsis thaliana galactinol synthase 2)	1.321	0.146	-0.874	0.116
3.1.1.2	at1g60450	AtGolS7 (Arabidopsis thaliana galactinol synthase 7)	1.042	0.6	-0.703	-0.026
3.1.2.2	at4g01265	raffinose synthase family protein / seed imbibition protein-related	1.199	-0.182	-0.332	-0.067
3.2.1	at4g27550	ATTPS4; alpha,alpha-trehalose-phosphate synthase	2.361	0.273	-0.518	-0.256
3.4.1	at1g71710	inositol polyphosphate 5-phosphatase, putative	2.593	0.856	-0.243	0.197
4.1.15	at3g42628	phosphoenolpyruvate carboxylase-related	1.061	0.534	0.671	0.403
4.2.2	at1g70820	phosphoglucomutase, putative / glucose phosphomutase, putative	1.191	0.228	0.47	-1.276
4.3.6	at1g40089	pseudogene, putative fructose-2,6-bisphosphatase	1.093	-0.126	0.858	-0.613
4.3.8	at3g43290	unknown protein	1.664	-0.332	-0.008	-0.011
4.3.12	at1g09935	phosphoglycerate/bisphosphoglycerate mutase family protein	2.72	-0.079	-0.121	0.792
8.1.7	at5g09600	SDH3-1; succinate dehydrogenase	1.246	-1.515	0.012	-0.025
8.2.3	at5g54950	aconitate hydratase-related / citrate hydro-lyase-related / aconitase-related	1.603	0.671	-0.488	-0.571
8.3	at1g08080	ACA7 (ALPHA CARBONIC ANHYDRASE 7)	1.233	-0.521	-0.369	0.026
8.3	at1g70410	BCA4 | carbonic anhydrase, putative / carbonate dehydratase, putative	1.36	-0.205	-0.174	0.331
8.3	at4g20990	ACA4 (ALPHA CARBONIC ANHYDRASE 4)	1.389	0.542	0.9	-0.697
8.3	at5g04180	ACA3 (ALPHA CARBONIC ANHYDRASE 3)	1.635	-0.25	0.04	-0.389
8.3	at5g56330	ACA8 (ALPHA CARBONIC ANHYDRASE 8)	2.624	0.789	-0.003	0.567
10	at1g64670	BDG1 (BODYGUARD1); hydrolase	1.074	-0.87	-1.564	0.174
10.1.5	at3g53520	UXS1 (UDP-GLUCURONIC ACID DECARBOXYLASE 1)	1.167	-0.278	0.042	-0.148
10.2.1	at4g23990	ATCSLG3; cellulose synthase	1.638	-0.656	0.493	0.569
10.2.2	at3g20580	COBL10 (COBRA-LIKE PROTEIN 10 PRECURSOR)	1.471	0.458	0.437	-0.395
10.5.3	at2g42800	AtRLP29 (Receptor Like Protein 29)	4.254	0.341	0.482	-0.472
10.6.2	at4g33830	catalytic/ cation binding / hydrolase, hydrolyzing O-glycosyl compounds	1.071	0.506	-0.018	-0.21
10.6.3	at2g15470	glycoside hydrolase family 28 protein / polygalacturonase (pectinase) family protein	1.6	-1.267	-1.117	0.629
10.6.3	at3g07830	polygalacturonase, putative / pectinase, putative	1.592	-0.463	-0.001	0.417
10.6.3	at3g57510	ADPG1; polygalacturonase	2.164	0.159	-0.258	0.168
10.6.3	at4g32380	glycoside hydrolase family 28 protein / polygalacturonase (pectinase) family protein	1.076	0.174	-1.811	-0.016
10.7	at3g29030	EXPA5 (EXPANSIN A5)	1.245	-1.704	0.04	-0.272
10.7	at5g39270	ARABIDOPSIS THALIANA EXPANSIN A22	1.58	0.687	0.999	-0.846
10.7	at5g39280	ATEXPA23 (ARABIDOPSIS THALIANA EXPANSIN A23)	2.168	0.303	0.967	-0.071
10.8.1	at1g11590	pectin methylesterase, putative	2.864	0.082	-0.021	0.162
10.8.1	at2g19150	pectinesterase family protein	2.78	-0.367	0.722	0.268
10.8.1	at2g26450	pectinesterase family protein	1.021	0.997	0.688	0.467
10.8.1	at3g27980	pectinesterase family protein	1.78	0.007	-0.049	0.194
10.8.99	at1g23200	pectinesterase family protein	1.12	0.05	-0.21	0.288
11.1.7	at1g47780	acyl-protein thioesterase-related	2.702	0.101	-0.276	-0.223
11.1.7	at1g51300	acyl-protein thioesterase-related	1.156	-1.209	0.332	-0.221
11.1.8	at1g21540	AMP-binding protein, putative	3.035	-1.638	-0.102	0.624
11.1.9	at4g11030	long-chain-fatty-acid-CoA ligase, putative	1.574	0.196	0.23	0.198
11.1.11	at4g34250	KCS16 (3-KETOACYL-COA SYNTHASE 16)	1.007	-0.749	0.255	0.442
11.2.1	at1g06350	fatty acid desaturase family protein	1.528	-0.526	-0.466	0.591
11.3	at1g73600	methyltransferase/ phosphoethanolamine N-methyltransferase	1.063	-0.098	-0.449	0.456
11.6	at3g08770	LTP6; lipid binding	1.206	-0.625	-1.127	0.328
11.8.2	at4g22753	SMO1-3 (STEROL 4-ALPHA METHYL OXIDASE 1-3)	2.883	-0.218	0.405	-0.395
11.9.2.1	at1g06250	lipase class 3 family protein	3.326	0.196	-0.615	-1.063
11.9.3.4	at4g29460	phospholipase A2 gamma	1.862	0	0.756	0.002
11.9.3.4	at4g29470	phospholipase A2, putative	1.361	-0.956	0.91	-1.434
13.1.1.1.1	at3g17720	pyridoxal-dependent decarboxylase family protein	1.6	-0.524	0.373	0.664
13.1.4.4.3	at5g14200	3-isopropylmalate dehydrogenase, chloroplast, putative	1.095	0.002	-0.181	0.605
13.1.6.2	at2g13810	ALD1 (AGD2-LIKE DEFENSE RESPONSE PROTEIN1)	1.011	-0.246	-0.883	0.23
13.1.6.5.1	at5g05730	ASA1 (ANTHRANILATE SYNTHASE ALPHA SUBUNIT 1)	1.319	-0.195	-0.167	-0.486
13.2.6.3	at2g30660	3-hydroxyisobutyryl-coenzyme A hydrolase, putative	1.695	-0.181	-0.413	0.04
15.2	at1g09240	NAS3 (NICOTIANAMINE SYNTHASE 3); nicotianamine synthase	1.388	0.773	0.065	-0.444
16.1.5	at2g37140	terpene synthase/cyclase-related	1.298	-0.234	-1.114	-0.13
16.2	at1g32910	transferase family protein	2.78	0.794	0.004	-0.725
16.2	at2g19070	SHT (SPERMIDINE HYDROXYCINNAMOYL TRANSFERASE); N-acyltransferase	1.902	-0.054	-0.759	-0.02
16.2.1.10	at2g21730	CAD2 (CINNAMYL ALCOHOL DEHYDROGENASE HOMOLOG 2)	1.039	-0.443	-0.581	0.635
16.2.1.10	at4g39330	CAD9 (CINNAMYL ALCOHOL DEHYDROGENASE 9)	1.314	-0.58	-0.501	0.328
16.8.1.21	at3g29590	AT5MAT; O-malonyltransferase	1.626	-0.815	0.138	-1.032
16.8.2	at5g66220	chalcone isomerase	2.976	0.54	-0.14	-0.652
16.8.3	at4g10490	oxidoreductase, 2OG-Fe(II) oxygenase family protein	2.995	-0.676	0.917	-0.3
17.1.1.1.10	at4g19170	NCED4 (NINE-CIS-EPOXYCAROTENOID DIOXYGENASE 4)	1.22	0.227	-0.806	-0.614
17.1.2	at1g28300	LEC2 (LEAFY COTYLEDON 2); DNA binding / transcription factor	1.196	-3.963	-0.753	-3.772
17.1.3	at5g62490	ATHVA22B, HVA22B	1.281	0.083	-0.719	0.369
17.2.1	at5g25980	TGG2 (GLUCOSIDE GLUCOHYDROLASE 2)	1.041	-0.714	0.669	0.108
17.2.3	at1g29450	auxin-responsive protein, putative	1.995	0.062	0.817	-0.11
17.2.3	at1g54070	dormancy/auxin associated protein-related	1.314	-0.55	-2.058	-0.339
17.2.3	at2g21210	auxin-responsive protein, putative	1.295	0.578	-0.802	0.531
17.2.3	at4g34750	auxin-responsive protein, putative	1.249	-1.015	-1.48	0.857
17.2.3	at4g34780	auxin-responsive family protein	4.844	0.792	0.018	-0.006
17.2.3	at5g18030	auxin-responsive protein, putative	1.904	-0.059	-0.034	-0.605
17.2.3	at5g66260	auxin-responsive protein, putative	1.104	-0.929	-0.332	-0.326
17.5.1	at2g30830	2-oxoglutarate-dependent dioxygenase, putative	2.209	-0.492	-1.023	-0.753
17.5.3	at1g49830	ethylene-responsive protein -related	2.556	0.724	0.773	-0.297
17.6.1	at4g03060	AOP2 (ALKENYL HYDROXALKYL PRODUCING 2)	1.229	0.42	-0.293	-0.024
17.6.1	at4g23340	oxidoreductase, 2OG-Fe(II) oxygenase family protein	1.9	-0.563	-0.236	0.049
17.6.1.1	at4g02780	GA1 (GA REQUIRING 1); ent-copalyl diphosphate synthase	1.254	-1.306	-0.568	0.435
17.6.1.11	at5g07200	YAP169; gibberellin 20-oxidase	2.314	-1.006	-0.348	0.985
17.6.1.13	at1g50960	GA2OX7 (GIBBERELLIN 2-OXIDASE 7); gibberellin 2-beta-dioxygenase	1.205	-0.102	0.074	0.996
17.6.3	at2g39540	gibberellin-regulated family protein	1.701	0.019	0.079	0.708
17.6.3	at4g09600	GASA3 (GAST1 PROTEIN HOMOLOG 3)	1.55	0.618	0.527	-0.901
17.7.1.10	at1g19640	JMT (JASMONIC ACID CARBOXYL METHYLTRANSFERASE); jasmonate O-methyltransferase	1.874	0.165	-1.016	0.294
17.7.2	at3g17860	JAZ3 (JASMONATE-ZIM-DOMAIN PROTEIN 3)	1.208	0.016	-0.001	0.25
17.7.3	at1g54040	TASTY | ESP (EPITHIOSPECIFIER PROTEIN)	1.607	0.513	-0.117	0.108
17.7.3	at3g16470	JR1	1.576	0.438	-0.504	-0.597
17.8.1	at4g26420	GAMT1; S-adenosylmethionine-dependent methyltransferase/ gibberellin carboxyl-O-methyltransferase	2.007	0.203	0.251	0.183
18.4.3	at5g34780	dehydrogenase E1 component family protein	1.115	0.703	-0.127	-1.009
19.40	at3g14110	FLU (FLUORESCENT IN BLUE LIGHT)	2.111	-0.992	-0.126	-0.367
20.1	at1g33880	avirulence-responsive family protein	1.791	0.429	-1.548	0.018
20.1	at1g33900	avirulence-responsive protein, putative	2.023	-0.807	-0.651	0.062
20.1	at5g17540	transferase family protein	1.269	0.014	0.549	0.216
20.1	at5g38330	LCR80 (Low-molecular-weight cysteine-rich 80)	2.628	0.314	0.257	-0.027
20.1.1	at3g45810	ferric reductase-like transmembrane component family protein	1.29	-0.934	-1.032	0.121
20.1.7	at2g25295	LCR81 (Low-molecular-weight cysteine-rich 81)	1.556	-1.6	-2.226	-0.275
20.1.7	at2g25685	SCRL17 (SCR-Like 17)	1.152	0.292	0.65	-1.004
20.1.7	at2g26380	disease resistance protein-related	1.799	0.499	0.784	0.312
20.1.7	at2g34315	disease resistance protein-related	2.099	-0.083	-0.624	0.217
20.1.7	at3g23010	AtRLP36 (Receptor Like Protein 36)	1.413	0.698	-3.157	-0.19
20.1.7	at3g25510	disease resistance protein (TIR-NBS-LRR class), putative	1.918	-1.731	-0.382	0.601
20.1.7	at3g48231	LCR48 (Low-molecular-weight cysteine-rich 48)	3.906	-1.694	0.007	-0.436
20.1.7	at4g09984	LCR34 (Low-molecular-weight cysteine-rich 34)	3.181	-0.009	0.002	-0.023
20.1.7	at4g29305	LCR25 (Low-molecular-weight cysteine-rich 25)	2.068	-0.222	-0.979	0.006
20.1.7	at4g30064	LCR61 (Low-molecular-weight cysteine-rich 61)	1.067	-0.594	-0.442	0.49
20.1.7	at5g41540	disease resistance protein (TIR-NBS-LRR class), putative	2.011	0.479	-0.302	-0.469
20.1.7	at5g45240	transmembrane receptor	1.549	-0.831	0.011	-0.122
20.1.7	at5g49140	disease resistance protein (TIR-NBS-LRR class), putative	1.236	-0.802	-1.091	0.17
20.1.7.12	at1g32763	defensin-like (DEFL) family protein	1.068	-1.144	-0.483	0.972
20.1.7.12	at1g33607	defensin-like (DEFL) family protein	1.519	-0.099	-0.078	-1.042
20.1.7.12	at2g26020	PDF1.2b (plant defensin 1.2b)	2.28	0.326	-1.912	0.371
20.1.7.12	at2g42885	defensin-like (DEFL) family protein	1.605	-0.335	0.008	-0.035
20.1.7.12	at3g04545	defensin-like (DEFL) family protein	3.734	0.108	-0.571	-0.294
20.1.7.12	at4g09647	defensin-like (DEFL) family protein	1.832	-0.971	-1.885	0.988
20.1.7.12	at4g14272	defensin-like (DEFL) family protein	3.125	0.364	-0.005	0.505
20.1.7.12	at5g18407	defensin-like (DEFL) family protein	1.633	0.715	-1.801	-0.021
20.1.7.12	at5g43513	defensin-like (DEFL) family protein	1.449	-0.302	-0.444	-0.389
20.1.7.12	at5g44430	PDF1.2c (plant defensin 1.2c)	1.699	-0.652	-0.008	0.624
20.1.7.12	at5g46871	defensin-like (DEFL) family protein	2.179	0.443	0.739	0.696
20.1.7.12	at5g50423	defensin-like (DEFL) family protein	1.396	0.019	-0.021	0.948
20.1.7.12	at5g54220	defensin-like (DEFL) family protein	1.585	-0.89	0.453	-0.466
20.1.7.12	at5g60805	defensin-like (DEFL) family protein	1.502	0.342	-2.334	-0.021
20.2	at3g58450	universal stress protein (USP) family protein	1.037	0.101	-0.843	0.021
20.2.1	at1g76770	heat shock protein-related	1.121	-0.896	-0.322	-0.43
20.2.1	at3g49770	unknown protein	1.463	-1.392	-0.687	-0.59
20.2.1	at4g16540	heat shock protein-related	1.315	0.491	-0.074	0.665
20.2.1	at4g19580	heat shock protein binding	1.392	-0.824	0.771	0.72
20.2.1	at4g27670	HSP21 (HEAT SHOCK PROTEIN 21)	1.305	0.656	-0.109	0.786
20.2.1	at5g47590	heat shock protein-related	2.111	-1.236	0.13	-0.345
20.2.2	at1g04540	C2 domain-containing protein	1.2	-1.403	-0.892	-0.107
20.2.2	at2g42540	COR15 | COR15A (COLD-REGULATED 15A)	1.318	-1.119	0.34	0.564
20.2.3	at1g26850	dehydration-responsive family protein	6.012	-0.026	-0.114	-0.474
20.2.3	at3g62380	unknown	1.482	-1.712	-0.492	0.994
20.2.4	at2g14070	wound-responsive protein-related	1.272	0.696	0.809	-0.664
20.2.4	at4g10270	wound-responsive family protein	1.061	-0.734	-0.241	0.586
20.2.99	at1g24000	Bet v I allergen family protein	1.374	-0.633	-2.247	0.687
20.2.99	at2g19980	allergen V5/Tpx-1-related family protein	1.945	0.494	0.09	-0.253
20.2.99	at3g21210	protein binding / zinc ion binding	1.065	-0.096	0.225	0.049
20.2.99	at5g39150	germin-like protein, putative	1.901	-2.158	-2.627	0.605
20.2.99	at5g45880	pollen Ole e 1 allergen and extensin family protein	1.185	-2.599	-1.771	-0.879
20.2.99	at5g61750	cupin family protein	2.922	0.362	-0.635	0.383
21.1	at2g33270	ACHT3 (ATYPICAL CYS HIS RICH THIOREDOXIN 3)	4.661	0.982	-0.012	-0.081
21.2.1	at4g39830	L-ascorbate oxidase, putative	1.19	-1.067	-3.106	0.35
21.4	at1g03020	glutaredoxin family protein	1.052	-0.174	0.009	-0.283
23.1.2.5	at3g55010	PUR5; ATP binding / phosphoribosylformylglycinamidine cyclo-ligase	1.088	-0.47	0.553	0.265
23.2	at4g29570	cytidine deaminase, putative	1.145	0.593	-0.771	-0.002
23.2.2	at2g03520	ATUPS4 (Arabidopsis thaliana ureide permease 4)	1.525	-0.622	0.947	-0.217
24	at5g16080	AtCXE17 (Arabidopsis thaliana carboxyesterase 17)	3.464	-0.68	-0.442	-0.23
24.2	at1g07645	ATDSI-1VOC (DESSICATION-INDUCED 1VOC SUPERFAMILY PROTEIN)	1.256	-1.555	-0.007	-0.321
26.1	at4g37550	formamidase, putative / formamide amidohydrolase, putative	1.073	-0.309	-0.124	0.568
26.2	at1g11730	galactosyltransferase family protein	1.369	-0.832	-0.127	0.47
26.2	at2g46480	GAUT2; polygalacturonate 4-alpha-galacturonosyltransferase	1.033	-0.386	-0.573	0.455
26.2	at3g15350	glycosyltransferase family 14 protein	1.697	0.392	0.03	0.248
26.2	at5g14860	transferase, transferring glycosyl groups	2.037	-0.96	0.127	-0.029
26.3	at1g61820	BGLU46 (BETA GLUCOSIDASE 46)	1.146	0.598	0.342	-0.207
26.3	at1g75940	ATA27; catalytic/ cation binding / hydrolase, hydrolyzing O-glycosyl compounds	1.237	0.608	0.193	0.317
26.3	at2g04060	beta-galactosidase, putative / lactase, putative	1.766	-2.163	-0.017	0.005
26.3	at3g60120	BGLU27 (BETA GLUCOSIDASE 27)	1.014	-2.201	-1.871	-0.064
26.3	at4g21760	BGLU47 (Beta-glucosidase 47)	1.119	0.644	-0.063	0.142
26.3	at5g24540	BGLU31 (BETA GLUCOSIDASE 31)	2.144	-1.771	0.012	-0.756
26.3	at5g53600	glycosyl hydrolase family protein 17	2.093	-0.819	0.432	0.501
26.3.2	at4g38590	BGAL14 - glycosyl hydrolase family 35 protein	2.907	0.122	0.774	0.152
26.3.4	at2g44560	AtGH9B11 (Arabidopsis thaliana glycosyl hydrolase 9B11)	1.675	-1.815	-1.692	0.349
26.3.4	at4g24260	KOR3 | ATGH9A3 (ARABIDOPSIS THALIANA GLYCOSYL HYDROLASE 9A3)	1.983	-0.652	-1.662	0.098
26.3.4	at4g39000	AtGH9B17 (Arabidopsis thaliana glycosyl hydrolase 9B17)	2.329	-0.351	-0.415	0.183
26.4	at1g66870	glycosyl hydrolase family protein 17	1.574	-0.735	-0.464	-0.833
26.4	at5g64790	glycosyl hydrolase family 17 protein	1.054	0.021	-3.271	-0.276
26.4.1	at1g62095	Pseudogene of AT1G11820; hydrolase, hydrolyzing O-glycosyl compounds	1.088	-0.003	0.913	0.47
26.4.1	at3g24330	glycosyl hydrolase family 17 protein	2.898	0.654	0.209	-1.086
26.6	at1g63140	O-methyltransferase, putative	1.655	-0.839	-0.431	0.307
26.7	at1g48910	YUC10; FAD binding / monooxygenase/ oxidoreductase	1.358	0.541	0.031	-0.527
26.7	at4g12270	copper amine oxidase family protein	1.026	0.526	-0.976	0.307
26.7	at5g51480	SKS2 (SKU5 SIMILAR 2); copper ion binding / oxidoreductase	1.229	-0.448	-0.017	-0.198
26.8	at1g01980	ATSEC1A; FAD binding / catalytic/ electron carrier/ oxidoreductase	4.199	0.007	-0.013	-0.846
26.8	at2g23580	MES4 (METHYL ESTERASE 4), SALICYLIC ACID ESTERASE	1.144	0.52	-0.613	-0.01
26.9	at4g19880	unknown; response to cadmium ion	1.082	-0.936	0.014	0.32
26.10	at1g19630	Symbols: CYP722A1 | CYP722A1; electron carrier/ heme binding / iron ion binding / monooxygenase	2.493	-0.962	-0.009	0.426
26.10	at1g69500	electron carrier/ heme binding / iron ion binding / monooxygenase/ oxygen binding	1.236	-1.888	-0.605	-0.411
26.10	at3g19270	CYP707A4; (+)-abscisic acid 8'-hydroxylase/ oxygen binding	1.882	-0.017	-0.905	0.377
26.10	at3g26270	CYP71B25; electron carrier/ heme binding / iron ion binding / monooxygenase/ oxygen binding	1.848	-0.243	-0.224	-1.124
26.10	at3g52970	CYP76G1; electron carrier/ heme binding / iron ion binding / monooxygenase/ oxygen binding	1.447	0.079	-1.654	0.702
26.10	at4g15310	CYP702A3; electron carrier/ heme binding / iron ion binding / monooxygenase	1.366	-0.521	-0.027	-1.585
26.10	at4g15440	HPL1, CYP74B2 (HYDROPEROXIDE LYASE 1); electron carrier/ heme binding / iron ion binding	2.098	0.58	-0.928	-0.529
26.10	at4g32170	CYP96A2; electron carrier/ heme binding / iron ion binding / monooxygenase/ oxygen binding	2.447	0.675	0.437	-0.722
26.10	at4g39510	CYP96A12; electron carrier/ heme binding / iron ion binding / monooxygenase/ oxygen binding	1.014	0.365	0.002	0.546
26.10	at5g02900	CYP96A13; electron carrier/ heme binding / iron ion binding / monooxygenase/ oxygen binding	2.118	-0.958	0.285	0.136
26.10	at5g24950	CYP71A15; electron carrier/ heme binding / iron ion binding / monooxygenase/ oxygen binding	1.424	0.965	-0.186	-0.29
26.10	at5g25130	CYP71B12; electron carrier/ heme binding / iron ion binding / monooxygenase/ oxygen binding	1.023	0.371	0.364	0.261
26.10	at5g35917	CYP79A3P; electron carrier/ heme binding / iron ion binding / monooxygenase	2.953	0.553	-0.104	0.59
26.11.1	at1g09490	cinnamyl-alcohol dehydrogenase family / CAD family	1.805	-1.285	0.196	0.075
26.11.1	at1g09510	cinnamyl-alcohol dehydrogenase family / CAD family	1.285	-0.294	-0.04	-1.236
26.12	at1g77100	peroxidase, putative	1.339	0.54	0.148	-0.778
26.13	at4g14930	acid phosphatase survival protein SurE, putative	1.838	0.1	0.181	-0.111
26.13	at5g23470	NLI interacting factor (NIF) family protein	1.062	0.101	0.687	-1.616
26.16	at1g33920	ATPP2-A4 (Phloem protein 2-A4); carbohydrate binding	1.118	0.011	-1.077	0.512
26.17	at1g60500	dynamin family protein	2.033	-0.758	0.383	-0.011
26.18	at1g54980	invertase/pectin methylesterase inhibitor family protein	2.003	-0.205	-1.581	0.653
26.18	at2g47050	invertase/pectin methylesterase inhibitor family protein	1.801	0.971	-0.503	0.812
26.18	at3g17150	enzyme inhibitor/ pectinesterase/ pectinesterase inhibitor	1.147	0.412	-0.21	-0.005
26.18	at3g17230	invertase/pectin methylesterase inhibitor family protein	1.634	-0.595	0.25	-0.543
26.18	at5g46930	invertase/pectin methylesterase inhibitor family protein	1.68	0.776	-1.915	-0.87
26.21	at1g03103	protease inhibitor/seed storage/lipid transfer protein (LTP) family protein	2.744	-0.486	-0.006	-0.652
26.21	at1g07747	protease inhibitor/seed storage/LTP family protein	1.56	-0.885	-2.191	0.807
26.21	at1g12100	lipid binding	1.694	-0.785	-0.16	0.247
26.21	at1g43667	protease inhibitor/seed storage/lipid transfer protein (LTP) family protein	1.884	-0.077	-0.432	-0.632
26.21	at1g64235	protease inhibitor/seed storage/lipid transfer protein (LTP) family protein	2.19	0.47	0.008	-0.502
26.21	at2g10940	protease inhibitor/seed storage/lipid transfer protein (LTP) family protein	3.663	0.149	0.36	-0.059
26.21	at2g14846	protease inhibitor/seed storage/lipid transfer protein (LTP) family protein	1.473	-0.889	-1.003	0.079
26.21	at4g22505	lipid transporter; bifunctional inhibitor/plant lipid transfer protein/seed storage	1.176	0.083	0.967	0.178
26.21	at4g22517	protease inhibitor/seed storage/LTP family protein	1.938	0.496	-0.116	-0.063
26.21	at4g22520	protease inhibitor/seed storage/lipid transfer protein (LTP) family protein	1.204	-0.181	-0.454	0.554
26.21	at4g22650	unknown; plant lipid transfer protein/seed storage/trypsin-alpha amylase inhibitor, putative	1.801	-0.696	-1.447	-0.298
26.21	at4g33355	lipid binding protein	5.674	-0.119	0.011	-0.008
26.21	at5g55450	protease inhibitor/seed storage/lipid transfer protein (LTP) family protein	1.351	0.031	-1.744	-1.358
26.21	at5g55460	protease inhibitor/seed storage/lipid transfer protein (LTP) family protein	1.298	-0.344	-0.006	0.297
26.21	at5g62065	lipid binding protein	1.965	0.65	-0.005	-0.006
26.22	at5g02540	short-chain dehydrogenase/reductase (SDR) family protein	1.221	-0.798	-0.272	0.143
26.28	at1g29670	GDSL-motif lipase/hydrolase family protein	1.132	-0.724	-1.253	0.294
26.28	at1g58430	RXF26; carboxylesterase/ hydrolase, acting on ester bonds	1.241	-0.607	0.675	-1.151
26.28	at2g04570	GDSL-motif lipase/hydrolase family protein	1.251	-0.469	-0.014	0.252
26.28	at2g42990	GDSL-motif lipase/hydrolase family protein	1.916	-1.043	0.452	0.451
26.28	at4g28780	GDSL-motif lipase/hydrolase family protein	3.794	0.598	0.855	-0.623
26.28	at5g15720	GLIP7; carboxylesterase/ lipase	2.32	-0.251	-0.007	-0.137
26.28	at5g45670	GDSL-motif lipase/hydrolase family protein	1.011	-1.028	-0.525	0.542
27.1	at1g61275	U12; snRNA	1.477	0.172	0.525	-0.693
27.1	at3g48830	polynucleotide adenylyltransferase family protein / RNA recognition motif (RRM)-containing protein	1.63	-0.068	0.385	-0.25
27.1	at4g21130	EMB2271 (EMBRYO DEFECTIVE 2271)	1.797	0.065	-0.383	-0.03
27.1	at5g03580	polyadenylate-binding protein, putative / PABP, putative	3.371	-0.507	0.014	-0.598
27.1	at5g09585	U2.5; snRNA	2.262	0.051	0.709	0.225
27.1	at5g61455	U2.7; snRNA	1.441	-0.545	-0.536	0.178
27.1.3.1	at3g06560	polynucleotide adenylyltransferase/ protein binding	1.345	-0.446	-0.005	-0.012
27.1.19	at1g27890	CCR4-NOT transcription complex protein, putative	1.396	-0.727	0.256	0.44
27.1.20	at3g03300	DCL2 (DICER-LIKE 2); ATP binding / ATP-dependent helicase/ RNA binding	1.248	0.441	-1.381	-0.169
27.2	at1g30455	protein binding / transcription activator	4.6	-0.519	-0.499	-0.467
27.2	at3g52090	NRPB11; DNA binding / DNA-directed RNA polymerase	1.015	-1.505	-0.826	0.642
27.3.3	at1g12890	AP2 domain-containing transcription factor, putative	1.458	-0.804	-0.65	0.423
27.3.3	at2g24681	AP2/B3-like transcriptional factor family protein	1.901	0.408	-1.498	-2.292
27.3.3	at5g11590	TINY2; DNA binding / transcription factor	1.089	-0.359	-0.507	0.418
27.3.3	at5g25390	SHN2 (shine2); DNA binding / transcription factor	2.085	0.132	-0.739	0.19
27.3.3	at5g65130	AP2 domain-containing transcription factor, putative	1.029	-0.853	0.005	-0.025
27.3.4	at1g34310	ARF12 (AUXIN RESPONSE FACTOR 12); transcription factor	2.323	-0.329	-0.088	-0.361
27.3.4	at1g34410	ARF21 (AUXIN RESPONSE FACTOR 21); transcription factor	1.39	-1.555	0.315	0.152
27.3.6	at3g57800	basic helix-loop-helix (bHLH) family protein	2.234	-0.82	-3.261	-0.725
27.3.7	at3g21880	zinc finger (B-box type) family protein	3.458	0.187	-0.228	-0.538
27.3.8	at4g21030	ATDOF4;2 - Dof-type zinc finger domain-containing protein	1.822	-1.104	-1.934	-0.022
27.3.8	at4g38000	Dof-type zinc finger domain-containing protein	1.541	-0.273	-0.22	0.285
27.3.8	at5g66940	Dof-type zinc finger domain-containing protein	1.105	-1.163	-0.257	-0.068
27.3.11	at1g26610	zinc finger (C2H2 type) family protein	1.112	-0.532	-0.442	0.576
27.3.11	at1g51220	zinc finger (C2H2 type) protein (WIP5)	4.836	-0.484	-1.76	0.426
27.3.11	at2g41940	ZFP8 (ZINC FINGER PROTEIN 8)	1.954	0.244	-1.901	0.399
27.3.11	at3g53820	zinc finger (C2H2 type) family protein	1.068	-1.126	0.164	0.747
27.3.21	at3g49950	scarecrow transcription factor family protein	1.616	0.501	-0.236	-0.09
27.3.22	at4g17710	HDG4 (HOMEODOMAIN GLABROUS 4)	2.191	0.416	-0.647	0.088
27.3.22	at4g21750	ATML1 (MERISTEM LAYER 1)	1.326	-0.075	0.782	-0.435
27.3.24	at1g18750	AGL65 (AGAMOUS-LIKE 65)	1.255	-1.366	-0.008	0.462
27.3.24	at1g24260	AGL9 | SEP3 (SEPALLATA3)	1.192	-0.904	0.99	-1.021
27.3.24	at2g24840	AGL61 (AGAMOUS-LIKE 61)	2.612	-0.416	-0.141	0.496
27.3.24	at3g05860	MADS-box protein (AGL45)	1.219	-0.009	0.024	0.245
27.3.24	at3g61120	AGL13 (AGAMOUS-LIKE 13)	1.778	0.412	0.469	-0.26
27.3.24	at3g66656	AGL91; transcription factor	2.481	0.108	-0.195	0.488
27.3.24	at5g39810	AGL98 (AGAMOUS-LIKE 98)	2.469	-0.742	-0.021	0.484
27.3.24	at5g51860	MADS-box protein (AGL72)	3.893	-0.903	0.006	-1.703
27.3.25	at1g56160	MYB72 (MYB DOMAIN PROTEIN 72)	1.705	-2.038	-2.478	0.464
27.3.25	at4g26930	MYB97 (myb domain protein 97)	1.517	0.041	0.194	-0.517
27.3.25	at4g37780	MYB87 (MYB DOMAIN PROTEIN 87)	1.016	-0.181	-0.019	0.005
27.3.25	at5g55020	MYB120 (MYB DOMAIN PROTEIN 120)	1.621	0.938	-3.602	-0.235
27.3.26	at3g10590	myb family transcription factor	2.466	0.651	0.365	-0.46
27.3.27	at4g13611	ANAC064 (Arabidopsis NAC domain containing protein 64)	2.629	-0.803	-0.66	-0.203
27.3.30	at1g11850	unknown protein	1.44	-0.035	-0.021	-0.022
27.3.32	at1g55600	WRKY10 (WRKY DNA-BINDING PROTEIN 10)	1.349	-0.175	0	-0.023
27.3.32	at3g01080	WRKY58; transcription factor	1.722	-0.091	0.438	0.118
27.3.32	at3g58710	WRKY69; transcription factor	1.174	0.499	-0.011	0.541
27.3.32	at5g01900	WRKY62; transcription factor	1.132	-0.417	-0.113	0.003
27.3.35	at3g14880	unknown	1.684	0.503	-0.975	0.293
27.3.35	at5g08141	AtbZIP75 (Arabidopsis thaliana basic leucine-zipper 75)	1.217	-1.274	-0.295	-0.556
27.3.37	at1g65620	AS2 (ASYMMETRIC LEAVES 2)	1.515	-1.329	-0.74	-0.011
27.3.37	at1g67100	LBD40 (LOB DOMAIN-CONTAINING PROTEIN 40)	1.723	-2.007	0.722	-0.048
27.3.37	at2g19510	LBD8 (LOB DOMAIN-CONTAINING PROTEIN 8)	1.108	-1.305	-0.94	0.878
27.3.41	at3g06160	transcriptional factor B3 family protein	1.116	-0.177	-1.192	-0.171
27.3.41	at3g46770	transcriptional factor B3 family protein	2.181	-0.021	-0.909	-0.034
27.3.41	at4g31610	REM1 (REPRODUCTIVE MERISTEM 1)	1.763	-0.269	-0.027	-0.171
27.3.41	at4g31615	DNA binding / transcription factor	1.136	0.179	0.024	-1.048
27.3.54	at3g07740	ADA2A (HOMOLOG OF YEAST ADA2 2A)	1.008	0.572	-0.001	-1.626
27.3.55	at5g61070	HDA18; H3/H4 histone acetyltransferase/ histone deacetylase	1.866	0.727	-0.028	0.223
27.3.59	at2g15014	Pseudogene of AT4G00416; MBD3 (methyl-CpG-binding domain 3)	1.281	-0.413	-0.53	0.26
27.3.67	at1g61320	unknown protein	2.442	0.625	-0.016	-0.057
27.3.67	at1g75560	zinc knuckle (CCHC-type) family protein	1.042	-0.505	0.482	0.028
27.3.67	at2g42940	DNA-binding family protein	1.364	-0.755	-0.375	0.323
27.3.67	at4g18720	transcription elongation factor-related	1.903	0.754	0.527	-0.402
27.3.71	at4g29160	SNF7.1	5.556	-1.297	-1.207	-1.052
27.3.72	at5g67480	BT4 (BTB AND TAZ DOMAIN PROTEIN 4)	5.811	-0.048	-0.179	-0.268
27.3.73	at4g12200	transposable element gene	1.21	-0.851	-0.119	-0.008
27.3.80	at1g75240	AtHB33 (ARABIDOPSIS THALIANA HOMEOBOX PROTEIN 33)	1.229	0.435	-0.426	0.113
27.3.80	at3g50890	AtHB28 (ARABIDOPSIS THALIANA HOMEOBOX PROTEIN 28)	2.365	-1.063	0.735	0.926
27.3.83	at3g52910	AtGRF4 (GROWTH-REGULATING FACTOR 4)	1.268	-0.402	-0.466	-0.115
27.3.83	at5g27500	transposable element gene	1.365	0.11	-1.039	-0.526
27.3.99	at1g62490	mitochondrial transcription termination factor-related	1.246	-1.053	-0.231	-0.527
27.3.99	at2g13920	pseudogene	1.028	-0.323	-0.199	0.088
27.3.99	at2g26135	zinc finger (C3HC4-type RING finger) family protein	4.618	-2.589	-0.044	-0.771
27.3.99	at4g14860	atofp11 (Arabidopsis thaliana ovate family protein 11)	1.291	0.451	-1.474	0.215
27.3.99	at4g20380.8	zinc finger protein (LSD1)	1.287	0.708	0.743	-1.498
27.3.99	at5g39995	pseudogene, similar to putative Myb/Myb-related protein	1.21	0.294	-2.54	0.001
27.3.99	at5g45113	mitochondrial transcription termination factor-related	1.351	-0.253	0.015	0.161
27.3.99	at5g46660	CHP-rich zinc finger protein, putative	1.493	-0.445	-2.243	-0.036
27.4	at1g67950	RNA recognition motif (RRM)-containing protein	2.377	0.124	-0.228	0.896
27.4	at2g16260	pseudogene of glycine-rich RNA-binding protein	1.388	0.39	0.774	-0.188
27.4	at3g09160	RNA recognition motif (RRM)-containing protein	1.372	-0.939	-1.78	0.5
27.4	at3g19090	RNA-binding protein, putative	1.437	0.683	0.002	-0.562
27.4	at3g52980	RNA recognition motif (RRM)-containing protein	1.058	0.247	-0.344	0.481
27.4	at5g24440	CID13 (CTC-Interacting Domain 13)	1.039	0.002	-0.005	-0.001
27.4	at5g53720	RNA recognition motif (RRM)-containing protein	4.398	0.013	-0.009	0.015
28.1	at1g01370	HTR12; DNA binding protein	1.425	-1.007	-0.246	0.821
28.1	at4g26110	NAP1;1 (NUCLEOSOME ASSEMBLY PROTEIN1;1)	1.04	-1.063	-0.168	-0.196
28.1	at5g41150	UVH1 (ULTRAVIOLET HYPERSENSITIVE 1)	2.771	-0.25	-0.326	0.342
28.1	at4g25290	DNA photolyase	1.409	0.144	0.317	-0.017
28.1	at5g43530	SNF2 domain-containing protein / helicase domain-containing protein / RING finger domain protein	1.348	-0.53	-0.792	-0.032
28.1	at5g49030	OVA2 (ovule abortion 2) - aminoacyl-tRNA ligase	2.491	0.119	0.412	-0.586
28.1	at1g52370	ribosomal protein L22 family protein	1.516	0.366	0.571	-0.696
28.1	at5g07090	40S ribosomal protein S4 (RPS4B)	1.387	-1.061	-0.014	0.881
28.1	at1g15930	40S ribosomal protein S12 (RPS12A)	1.205	0.432	-1.054	-0.056
28.1	at1g22110	structural constituent of ribosome	3.539	-1.108	0.039	0.512
28.1	at2g24730	60S ribosomal protein L4/L1 (RPL4C)	1.79	-0.026	-0.09	0.162
28.1	at3g22450	structural constituent of ribosome	1.071	0.393	-0.305	0.8
28.2	at1g10840	TIF3H1; translation initiation factor	1.095	0.237	-1.136	-0.024
28.2	at2g18720	GTP binding / GTPase/ serine-type peptidase/ translation factor	1.563	0.044	-0.058	-0.381
29.1.5	at3g07920	translation initiation factor	1.448	-0.014	-0.32	-1.118
29.2.1.1.1.2.22	at5g01940	eukaryotic translation initiation factor 2B family protein	1.469	-0.01	0.16	0.115
29.2.1.2.1.4	at3g61755	pre-tRNA	2.434	0.784	-0.714	-0.177
29.2.1.2.1.12	at1g36350	pre-tRNA	1.171	-0.752	-0.18	-1.38
29.2.1.2.2.30	at4g31075	pre-tRNA	1.175	-0.256	-0.5	-0.187
29.2.1.2.2.141	at4g34035	pre-tRNA	2.078	0.223	0.384	-0.732
29.2.1.99.2.1185	at1g63510	pre-tRNA	1.871	-1.949	-2.315	0.193
29.2.3	at3g52345	pre-tRNA	1.798	-1.337	-0.836	-0.542
29.2.3	at5g20858	pre-tRNA	2.074	-0.611	-2.356	-0.111
29.2.3	at5g46595	pre-tRNA	2.446	-1.074	-2.736	0.178
29.2.3	at1g29210	pre-tRNA	1.145	0.128	-0.363	-0.078
29.2.7.1.1	at2g07752	pre-tRNA	1.078	0.089	0.394	-0.138
29.2.7.1.2	at4g18725	pre-tRNA	1.227	0.642	-0.162	0.012
29.2.7.1.2	at5g23665	pre-tRNA	1.127	-0.526	0.185	0.443
29.2.7.1.2	at5g64735	pre-tRNA	1.498	-1.161	-2.254	0.702
29.2.7.1.5	at1g06480	pre-tRNA	1.227	-0.184	-1.928	0.018
29.2.7.1.5	at1g07100	pre-tRNA	1.918	-2.879	-0.949	-0.622
29.2.7.1.5	at1g31110	pre-tRNA	1.941	0.336	-0.263	0.64
29.2.7.1.5	at1g57420	pre-tRNA	1.578	-0.593	-0.578	0.257
29.2.7.1.6	at1g49280	pre-tRNA	1.553	-0.273	-2.013	-0.056
29.2.7.1.6	at3g18815	pre-tRNA	1.258	-0.246	-1.679	0.747
29.2.7.1.6	at3g11395	pre-tRNA	3.335	-0.481	-0.169	0.266
29.2.7.1.7	at4g16235	pre-tRNA	1.195	0.072	0.569	0.033
29.2.7.1.9	at1g11570	nuclear transport factor 2 (NTF2), putative	1.927	-1.039	-0.919	0.147
29.2.7.1.10	at1g27970	NTF2B (NUCLEAR TRANSPORT FACTOR 2B); Ran GTPase binding / protein transporter	1.025	-1.029	-0.611	-0.811
29.2.7.1.10	at3g20320	TGD2 (TRIGALACTOSYLDIACYLGLYCEROL2); lipid transporter/ phospholipid binding protein	1.282	-0.019	0.406	0.383
29.2.7.1.10	at5g05000	TOC34 (TRANSLOCON AT THE OUTER ENVELOPE MEMBRANE OF CHLOROPLASTS 34)	1.824	-1.198	0.453	-0.352
29.2.7.1.16	at2g38960	AERO2 (Arabidopsis endoplasmic reticulum oxidoreductins 2)	3.997	-0.338	0.079	-1.005
29.2.7.1.17	at3g11530	vacuolar protein sorting 55 family protein	1.071	0.189	0.115	0.282
29.2.7.1.17	at3g13205	pseudogene of vacuolar protein sorting-associated protein	1.948	-0.01	-0.88	-0.019
29.2.7.1.20	at5g27220	protein transport protein-related	2.095	-1.071	0.003	-2.047
29.2.7.1.20	at1g01450	protein kinase-related	1.612	0.354	-3.007	0.022
29.3.1	at1g43895	pseudogene, protein kinase -related	4.186	-0.02	-0.107	-0.043
29.3.1	at1g61610	S-locus lectin protein kinase family protein	1.088	-0.286	-0.005	-0.317
29.3.3	at1g70110	lectin protein kinase family protein	1.038	0.126	0.01	-0.017
29.3.3	at1g78200	protein phosphatase 2C, putative	3.094	0.433	0.022	0.127
29.3.4.1	at2g17850	unknown protein	4.902	0.623	-0.607	-0.106
29.3.4.3	at2g43930	protein kinase family protein	1.236	-0.11	-0.483	-0.545
29.3.4.3	at3g09400	PLL3; catalytic/ protein serine/threonine phosphatase	1.785	0.058	0.077	0.749
29.3.4.99	at3g27140	protein phosphatase 2C, putative	1.074	-0.257	-2.029	-0.339
29.4	at3g56280	pseudogene, protein kinase family	1.132	-0.145	-0.082	-0.334
29.4	at4g28560	RIC7 (ROP-INTERACTIVE CRIB MOTIF-CONTAINING PROTEIN 7)	1.486	0.077	0.73	0.529
29.4	at5g19280	KAPP (KINASE ASSOCIATED PROTEIN PHOSPHATASE)	1.95	0.072	0.357	-0.057
29.4	at5g11410	protein kinase family protein	1.997	-0.158	0.92	-0.141
29.4	at1g76370	protein kinase, putative	1.212	-0.046	-0.036	-0.3
29.4	at4g17660	protein kinase, putative	1.105	-0.09	-1.306	0.464
29.4	at5g35380	protein kinase family protein	1.774	0.362	0.112	0.309
29.4	at5g09640	SCPL19; serine-type carboxypeptidase/ sinapoyltransferase	4.806	-1.772	0.915	0.026
29.4	at3g44262	pseudogene	1.279	0.225	0.544	0.132
29.4	at5g03620	subtilase family protein	1.924	-0.648	0.009	-1.279
29.4	at5g58830	serine-type endopeptidase	1.934	-0.749	-0.54	0.081
29.4.1	at1g29110	cysteine proteinase, putative	1.501	-1.599	-0.057	0.111
29.4.1.52	at3g42580	transposable element gene	1.771	-0.325	-0.002	-0.902
29.4.1.57	at5g28235	Ulp1 protease family protein	1.631	0.876	-0.006	-0.968
29.4.1.57	at2g24010	scpl23 (serine carboxypeptidase-like 23)	1.062	-0.468	0.969	0.932
29.4.1.59	at3g52000	scpl36 (serine carboxypeptidase-like 36)	2.461	0.008	-0.128	0.627
29.5	at5g22980	scpl47 (serine carboxypeptidase-like 47)	1.72	-0.649	-1.794	0.967
29.5.1	at3g59990	MAP2B (METHIONINE AMINOPEPTIDASE 2B)	2.563	-0.241	-0.036	-0.728
29.5.1	at4g28000	ATP binding / ATPase/ nucleoside-triphosphatase/ nucleotide binding protein	1.009	-0.365	0.131	-0.559
29.5.1	at5g17730	AAA-type ATPase family protein	1.028	-0.484	-0.16	0.366
29.5.3	at1g65110	ubiquitin carboxyl-terminal hydrolase-related	1.48	0.222	0.573	-0.112
29.5.3	at2g33000	ubiquitin-associated (UBA)/TS-N domain-containing protein-related	1.013	0.266	0.463	-0.314
29.5.3	at5g48710	ubiquitin-related	1.532	-0.478	-0.834	-0.599
29.5.5	at5g48700	ubiquitin-related	2.524	-0.006	-0.086	-1.411
29.5.5	at2g21470	SAE2 (SUMO-ACTIVATING ENZYME 2)	1.643	0.69	0.801	-0.696
29.5.5	at3g08690	UBC11 (UBIQUITIN-CONJUGATING ENZYME 11)	1.146	-0.227	0.318	-0.017
29.5.7	at5g25760	PEX4 (PEROXIN4); protein binding / ubiquitin-protein ligase	1.462	-0.586	-1.223	0.429
29.5.9	at1g51930	zinc finger (C3HC4-type RING finger) family protein	1.609	0.346	-0.231	0.623
29.5.9	at1g57800	Symbols: VIM5, ORTH3 | VIM5 (VARIANT IN METHYLATION 5)	1.579	-0.229	0.115	-0.027
29.5.11	at1g68940	armadillo/beta-catenin repeat protein-related / U-box domain-containing protein	1.176	-0.232	0.012	-0.022
29.5.11	at1g74620	zinc finger (C3HC4-type RING finger) family protein	2.048	-0.484	-1.212	-0.421
29.5.11	at2g15260	zinc finger (C3HC4-type RING finger) family protein	1.24	-0.773	-1.781	0.771
29.5.11.1	at2g22690	protein binding / zinc ion binding	1.682	0.516	-0.945	-0.329
29.5.11.2	at2g23140	binding / ubiquitin-protein ligase	1.362	-0.467	-0.322	0.439
29.5.11.3	at2g26455	pseudogene, similar to Ubiquitin conjugating enzyme 7 interacting protein 4 (UbcM4- interacting protein 4)	1.218	-0.846	0.803	0.953
29.5.11.3	at2g27940	zinc finger (C3HC4-type RING finger) family protein	2.269	0.516	-0.354	0.066
29.5.11.4.2	at2g29840	protein binding / zinc ion binding protein	1.532	0.625	0.496	-0.245
29.5.11.4.2	at2g46493	RING/U-box superfamily protein	2.45	-1.467	0.005	-0.17
29.5.11.4.2	at3g14250	protein binding / zinc ion binding	1.812	0.854	-0.068	-0.212
29.5.11.4.2	at3g15740	zinc finger (C3HC4-type RING finger) family protein	1.295	-0.89	-0.843	0.331
29.5.11.4.2	at3g18930	zinc finger (C3HC4-type RING finger) family protein	2.377	-1.342	-0.004	0.166
29.5.11.4.2	at4g15975	protein binding / zinc ion binding	1.108	0.373	0.173	-0.162
29.5.11.4.2	at4g17245	zinc finger (C3HC4-type RING finger) family protein	2.476	0.124	-0.378	-0.6
29.5.11.4.2	at4g24204	protein binding / zinc ion binding	1.064	-0.067	0.801	0.426
29.5.11.4.2	at5g07640	zinc finger (C3HC4-type RING finger) family protein	1.026	-0.77	-0.081	-0.318
29.5.11.4.2	at5g43200	zinc finger (C3HC4-type RING finger) family protein	2.185	0.126	0.165	0.611
29.5.11.4.2	at5g54340	zinc finger (C2H2 type) protein-related	1.207	0.33	-1.369	-0.477
29.5.11.4.2	at5g57820	protein binding / zinc ion binding	1.359	-0.089	-0.34	0.063
29.5.11.4.2	at5g63750	IBR domain-containing protein	1.808	-1.586	0.976	-0.404
29.5.11.4.2	at1g09650	F-box family protein	1.116	-0.158	-1.023	-0.178
29.5.11.4.2	at1g16940	F-box family protein	1.357	-0.606	0.973	0.055
29.5.11.4.2	at1g20657	Pseudogene of AT3G61340	1.225	-0.618	-0.194	0.604
29.5.11.4.2	at1g20800	F-box family protein	1.3	-0.012	-3.202	0.575
29.5.11.4.2	at1g32020	F-box family protein	2.168	0.162	-1.311	0.115
29.5.11.4.2	at1g47390	F-box family protein	2.631	0.957	0.022	-0.482
29.5.11.4.2	at1g55070	F-box family protein	1.745	0.019	0.453	-0.239
29.5.11.4.2	at1g61542	pseudogenen of kelch repeat-containing F-box family protein	1.214	0.146	-0.013	0.486
29.5.11.4.2	at1g70390	F-box family protein	1.021	0.224	-2.759	0.122
29.5.11.4.3.2	at1g78840	F-box family protein	2.036	-0.041	-1.92	-0.406
29.5.11.4.3.2	at2g07120	F-box family protein	1.927	-0.66	0.546	0.22
29.5.11.4.3.2	at2g11200	F-box family protein	1.738	-0.761	-0.499	0.989
29.5.11.4.3.2	at2g14710	F-box family protein	1.659	-0.314	-0.618	-0.555
29.5.11.4.3.2	at2g16290	unknown protein	1.332	-1.87	-0.797	0.137
29.5.11.4.3.2	at2g17310	SON1 (SUPPRESSOR OF NIM1-1 1)	1.309	0.439	-0.323	0.069
29.5.11.4.3.2	at2g22050	unknown protein	3.312	0.837	-0.267	-0.25
29.5.11.4.3.2	at3g17400	F-box family protein	1.34	-0.031	-5.173	0.951
29.5.11.4.3.2	at3g17530	F-box family protein	2.7	0.854	-0.043	-0.744
29.5.11.4.3.2	at3g17560	F-box family protein	1.272	-0.402	0.272	-1.138
29.5.11.4.3.2	at3g18980	F-box family protein	2.071	-0.92	0.378	0.072
29.5.11.4.3.2	at3g19560	F-box family protein	1.284	0.048	0.607	-0.236
29.5.11.4.3.2	at3g22870	F-box family protein	4.763	0.695	0.2	-1.061
29.5.11.4.3.2	at3g25460	F-box family protein	1.642	-0.201	-0.026	-0.015
29.5.11.4.3.2	at3g46050	kelch repeat-containing F-box family protein	1.773	-0.762	-0.049	-0.145
29.5.11.4.3.2	at3g49980	F-box family protein	1.188	-0.412	0.97	-0.444
29.5.11.4.3.2	at4g09920	F-box family protein	2.281	-1.466	-2.24	0.396
29.5.11.4.3.2	at4g11770	kelch repeat-containing F-box family protein	1.856	-1.483	0.348	-0.254
29.5.11.4.3.2	at4g39060	unknown protein	2.898	-0.225	-2.796	0.292
29.5.11.4.3.2	at5g22670	F-box family protein	1.554	-0.207	0.798	0.318
29.5.11.4.3.2	at5g39480	F-box family protein	1.586	-0.551	-0.577	-0.553
29.5.11.4.3.2	at5g40680	kelch repeat-containing F-box family protein	1.121	0.014	-0.071	0.014
29.5.11.4.3.2	at5g53635	F-box/RNI-like/FBD-like domains-containing protein	1.673	-0.187	-1.815	-1.067
29.5.11.4.3.2	at5g53840	F-box family protein (FBL13)	3.401	0.008	-0.011	0.013
29.5.11.4.3.2	at5g60610	F-box family protein	1.207	-0.222	-0.954	0.604
29.5.11.4.3.2	at5g19000	ATBPM1 (BTB-POZ and MATH domain 1)	2.092	-0.207	-0.862	-0.21
29.5.11.4.3.2	at2g05410	ubiquitin-specific protease-related / meprin and TRAF homology (MATH) domain-containing protein-related	1.509	-0.956	0.644	0.947
29.5.11.4.3.2	at4g17908	pseudogene of ubiquitin-specific protease	2.349	-1.452	0.594	-0.114
29.5.11.4.3.2	at5g45620	26S proteasome regulatory subunit, putative (RPN9)	1.32	-0.482	0.06	-1.105
29.5.11.4.3.2	at5g45680	FK506-binding protein 1 (FKBP13)	1.039	-0.051	0.076	0.37
29.5.11.4.3.2	at2g24710	ATGLR2.3; intracellular ligand-gated ion channel	1.132	-0.268	-1.299	0.948
29.5.11.4.3.2	at2g24720	ATGLR2.2; intracellular ligand-gated ion channel	1.322	-0.406	-0.626	0.871
29.5.11.4.3.2	at3g51478	pseudogene of glutamate receptor family	1.011	-1.208	-0.917	0.359
29.5.11.4.3.2	at1g51620	protein kinase family protein	1.068	-0.641	-0.071	0.939
29.5.11.4.5.2	at3g46420	leucine-rich repeat family protein	2.044	-0.933	-0.002	0.445
29.5.11.5	at3g14350	SRF7 (STRUBBELIG-RECEPTOR FAMILY 7)	2.383	-0.033	-0.362	-0.338
29.5.11.5	at1g63430	leucine-rich repeat transmembrane protein kinase, putative	1.465	0.87	-1.004	0.002
29.5.11.20	at1g24650	leucine-rich repeat family protein	2.308	0.447	-0.069	-0.58
29.8	at3g19700	IKU2 (HAIKU2); ATP binding / protein binding / protein kinase/ protein serine/threonine kinase	1.62	-0.236	0.302	-0.047
30.1	at5g65700	BAM1 (BARELY ANY MERISTEM 1)	1.501	-0.963	-2.312	0.179
30.1	at2g35620	FEI2 (FEI 2); kinase	1.067	-0.014	-1.445	-0.133
30.1	at3g31005	Pseudogene of AT1G66520	1.016	-0.779	0.043	-0.02
30.2.1	at4g11890	protein kinase family protein	1.734	-0.22	-0.014	-0.007
30.2.1	at4g23160	protein kinase family protein	1.068	-0.131	0.242	-0.057
30.2.5	at4g23220	kinase	2.559	-0.776	0.01	-0.041
30.2.6	at4g28670	protein kinase family protein	1.667	-0.711	-0.035	-0.087
30.2.9	at4g21370	PSEUDOSRKA - S-locus protein kinase, putative	2.931	-0.112	-0.485	-0.083
30.2.11	at1g21210	WAK4 (wall associated kinase 4)	1.147	-0.813	-0.177	0.591
30.2.11	at1g24159	unknown protein	1.197	-1.494	-0.559	-0.56
30.2.13	at1g49100	leucine-rich repeat protein kinase	1.519	-0.322	-0.614	0.841
30.2.17	at2g33020	AtRLP24 (Receptor Like Protein 24)	1.486	-0.629	0.962	0.776
30.2.17	at3g46370	leucine-rich repeat protein kinase, putative	1.247	-0.655	-1.375	0.864
30.2.17	at5g39863	pseudogene, similar to receptor-like kinase	1.058	-0.269	0.012	0.661
30.2.17	at5g59616	protein kinase-related	1.626	-0.7	-0.441	0.561
30.2.17	at1g66410	CAM4 (calmodulin 4)	2.777	0.328	0.224	0.366
30.2.24	at2g41860	CPK14; ATP binding / calcium ion binding / calmodulin-dependent protein kinase	1.95	-0.114	-0.002	-0.025
30.2.25	at4g12860	UNE14 (unfertilized embryo sac 14); calcium binding protein	2.742	-0.432	0.46	0.111
30.2.99	at4g33000	ATCBL10 | CBL10 (CALCINEURIN B-LIKE 10); calcium ion binding protein	1.113	0.009	-0.223	0.448
30.2.99	at5g12180	CPK17; ATP binding / calcium ion binding / calmodulin-dependent protein kinase	1.15	-0.56	-0.821	0.402
30.2.99	at5g24270	SOS3 (SALT OVERLY SENSITIVE 3); calcium binding protein	1.328	-0.085	-1.22	-0.634
30.2.99	at2g40850	phosphatidylinositol 3- and 4-kinase family protein	1.724	-0.195	0.003	-0.05
30.2.99	at1g62450	Rho GDP-dissociation inhibitor family protein	1.82	0.084	0.13	-0.514
30.2.99	at3g48058	pseudogene of Rac-like GTP-binding protein	1.553	-0.876	-0.644	0.534
30.3	at4g01860	transducin family protein / WD-40 repeat family protein	1.629	-0.463	-1.368	0.33
30.3	at5g54840	SGP1; GTP binding protein	1.654	-0.195	0.017	0.099
30.3	at1g01560	ATMPK11; MAP kinase/ kinase	1.029	-0.289	0.032	0.287
30.3	at3g18040	MPK9 (MAP KINASE 9)	1.13	0.541	0.091	-0.476
30.3	at2g42590	GRF9 (GENERAL REGULATORY FACTOR 9)	1.031	-0.554	0.124	-0.114
30.3	at2g19040	RALFL12 (RALF-LIKE 12); signal transducer	2.224	0.361	0.77	-1.54
30.4	at2g22055	RALFL15 (RALF-LIKE 15); signal transducer	1.599	-1.29	-0.736	0.036
30.5	at3g25165	RALFL25 (ralf-like 25); signal transducer	1.308	-0.537	0.396	0.725
30.5	at4g13075	RALFL30 (RALF-LIKE 30); signal transducer	1.855	-1.186	0.093	0.789
30.5	at1g50280	phototropic-responsive NPH3 family protein	1.431	-0.696	-0.651	0.358
30.5	at2g02710	PLPB (PAS/LOV PROTEIN B); signal transducer/ two-component sensor	1.565	-0.061	-0.687	0.474
30.6	at5g59560	SRR1 (SENSITIVITY TO RED LIGHT REDUCED 1)	1.035	-0.182	0.164	0.633
30.6	at1g32010	myosin heavy chain-related	1.724	0.335	-4.694	0.301
30.7	at1g34050	ankyrin repeat family protein	1.032	0.239	0.653	0.443
30.8	at2g02250	AtPP2-B2 (Phloem protein 2-B2)	1.257	0.357	-0.824	0.003
30.8	at2g38720	MAP65-5 (MICROTUBULE-ASSOCIATED PROTEIN 65-5)	1.22	0.453	-0.104	-0.219
30.8	at3g46010	ADF1 (ACTIN DEPOLYMERIZING FACTOR 1)	2.999	0.749	-0.308	-0.045
30.8	at4g03450	ankyrin repeat family protein	1.706	-0.568	0.498	0.887
30.11	at4g19150	ankyrin repeat family protein	1.179	-1.868	-3.592	-0.045
30.11	at4g24170	kinesin motor family protein	1.064	-0.178	-1.13	0.484
30.11	at4g27360	dynein light chain, putative	2.302	-0.849	-0.015	0.295
31.1	at5g07890	myosin heavy chain-related protein	1.41	-0.048	0.339	-0.165
31.1	at5g54610	ANK (ankyrin)	2.353	0.535	0.305	-0.154
31.1	at1g19810	pseudogene, putative cell division control protein	1.611	0.631	-0.018	-0.495
31.1	at2g36250	FTSZ2-1	3.033	-0.311	-0.804	-0.65
31.1	at5g05490	SYN1 (SYNAPTIC 1)	1.623	0.003	-0.353	-0.025
31.1	at1g03860	ATPHB2 (PROHIBITIN 2)	1.715	-0.707	-0.027	0.93
31.1	at2g01905	CYCJ18 (CYCLIN J18)	1.243	-0.518	-0.649	0.025
31.1	at4g19560	CYCT1;2; cyclin-dependent protein kinase	1.221	-0.368	-0.119	0.284
31.1	at4g30820	cyclin-dependent kinase-activating kinase assembly factor-related	1.509	-1.288	-1.191	0.141
31.1	at1g06210	VHS domain-containing protein	2.024	-0.453	-0.327	0.386
31.1	at1g07725	ATEXO70H6 (exocyst subunit EXO70 family protein H6)	3.747	-0.83	-0.704	0.305
31.2	at3g58890	syntaxin-related family protein	1.828	0.093	0.521	0.167
31.2	at5g52350	ATEXO70A3 (exocyst subunit EXO70 family protein A3)	1.716	-0.51	-0.122	0.643
31.2	at1g26975	MIR395B; miRNA	1.018	-0.645	-0.03	-0.007
31.3	at1g35545	unknown RNA	1.024	0.89	-0.032	-1.374
31.3	at1g76135	MIR394B; miRNA	1.556	-0.218	-1.488	0.485
31.3	at2g06562	unknown RNA	1.128	0.056	0.859	-0.324
31.3	at2g15555	unknown RNA	1.052	0.476	-0.448	-0.353
31.4	at2g19425	MIR156G; miRNA	2.363	0.115	-0.003	0.731
31.4	at2g33815	unknown RNA	1.673	-0.688	0.067	-0.166
31.4	at2g35738	unknown RNA	1.359	0.418	-0.451	0.116
31.4	at3g14385	MIR169F; miRNA	3.639	0.467	0.097	0.081
32	at3g23326	MIR853a; miRNA	1.256	-0.042	-0.401	0.236
32	at3g55734	MIR393B; miRNA	1.75	-0.085	0.008	-1.441
32	at4g03455	MIR447B; miRNA	1.605	-0.72	-0.061	-0.823
32	at4g13564	MIR841a; miRNA	1.505	0.02	-0.225	-0.092
32	at4g15242	unknown RNA	1.732	-0.369	0.285	-0.479
32	at4g17098	unknown RNA	1.002	-0.699	0.153	0.158
32	at4g26795	unknown RNA	1.173	-0.446	0.161	-0.017
32	at4g30872	unknown RNA	3.22	0.119	-0.264	-0.02
32	at4g34071	unknown RNA	1.275	0.887	0.609	-1.241
32	at5g01542	Potential natural antisense gene, locus overlaps with AT5G01540	1.427	0.003	0.58	0.91
32	at5g06865	unknown RNA	1.089	-0.316	0.201	-0.308
32	at5g45472	Potential natural antisense gene, locus overlaps with AT5G45470	1.569	0.989	-2.394	0
32	at5g45475	Potential natural antisense gene, locus overlaps with AT5G45480	1.293	-0.597	0.539	-0.155
32	at5g55835	MIR156H; miRNA	3.078	-0.012	0.494	-0.468
32	at5g62162	MIR399C; miRNA	1.729	0.386	-0.687	0.459
32	at5g63195	unknown RNA	1.147	-1.009	0.043	-0.258
32	at1g03890	cupin family protein	2.082	-0.121	-0.094	-0.443
32	at1g21890	nodulin MtN21 family protein	2.925	-0.105	0.165	-0.802
32	at1g23240	caleosin-related family protein	1.104	-0.027	-0.042	-0.009
32	at1g61110	anac025 (Arabidopsis NAC domain containing protein 25)	1.221	-0.14	0.519	-0.179
32	at1g75880	family II extracellular lipase 1 (EXL1)	1.947	-0.076	-0.697	0.746
32	at2g03840	TET13 (TETRASPANIN13)	1.077	0.001	0.474	0.625
32	at2g30300	nodulin-related	3.211	0.244	0.004	-0.18
32	at2g37860	LCD1 (LOWER CELL DENSITY 1)	3.026	0.132	0.02	-2.794
32	at3g03200	anac045 (Arabidopsis NAC domain containing protein 45)	1.06	0.162	-0.671	0.429
33.1	at3g23637	DVL21 (DEVIL 21)	1.319	-0.705	-0.645	-0.123
33.99	at3g24225	CLE19 (CLAVATA3/ESR-RELATED 19)	1.057	0.477	0.008	-0.224
33.99	at3g56560	anac065 (Arabidopsis NAC domain containing protein 65)	1.097	0.795	0.142	-0.027
33.99	at3g56700	FAR6 (FATTY ACID REDUCTASE 6)	1.78	-0.296	0.554	0.93
33.99	at4g18960	AG (AGAMOUS); transcription factor	1.891	-0.579	0.951	0.308
33.99	at4g20370	TSF (TWIN SISTER OF FT); phosphatidylethanolamine binding protein	2.79	0.635	0.002	-1.289
33.99	at4g25010	nodulin MtN3 family protein	1.172	0.84	0.832	0.581
33.99	at5g12990	CLE40 (CLAVATA3/ESR-RELATED 40)	1.185	-0.578	-1.441	-0.437
33.99	at5g14490	anac085 (Arabidopsis NAC domain containing protein 85)	1.485	-2.707	-1.166	-1.417
33.99	at5g29560	calcium ion binding protein	2.274	0.012	-1.169	0.038
33.99	at5g37900	seven in absentia (SINA) family protein | chr5:15093903-15094802 REVERSE	1.264	-0.087	-1.726	0.375
33.99	at5g46590	anac096 (Arabidopsis NAC domain containing protein 96)	1.23	0.297	0.006	0.467
33.99	at5g62850	AtVEX1 (VEGETATIVE CELL EXPRESSED1)	4.685	-0.899	-0.009	0.015
33.99	at5g65510	AIL7 (AINTEGUMENTA-like 7)	1.218	-0.01	-0.895	0.344
33.99	at1g54280	haloacid dehalogenase-like hydrolase family protein	1.26	0.523	-0.004	-0.067
33.99	at1g08135	CHX6B (CATION/H+ EXCHANGER 6B)	1.863	0.209	-0.749	0.815
33.99	at1g80660	AHA9; hydrogen-exporting ATPase	1.11	-0.441	0.381	0.83
33.99	at2g48020	sugar transporter, putative	1.026	-0.623	-0.09	0.113
33.99	at1g61270	lysine and histidine specific transporter, putative	1.312	-0.133	-0.325	-0.475
33.99	at1g08090	ATNRT2:1 (NITRATE TRANSPORTER 2:1)	1.133	-0.534	-0.67	0.688
33.99	at1g08100	NRT2.2 (NITRATE TRANSPORTER 2.2)	1.102	-0.618	-0.837	0.813
33.99	at2g32830	PHT5; inorganic phosphate transmembrane transporter	1.584	0.862	0.57	0.099
33.99	at4g08878	inorganic phosphate transporter	1.886	-0.802	0.917	-0.357
34.1	at1g11595	pseudogene, putative glucose 6 phosphate/phosphate translocator	2.999	0.271	0.673	-0.377
34.1.2	at3g30885	pseudogene, putative phosphate/phosphoenolpyruvate translocator precursor	1.734	0.184	-0.011	-0.01
34.1.2	at1g31260	ZIP10 (ZINC TRANSPORTER 10 PRECURSOR); cation transmembrane transporter	4.085	-0.642	-0.357	-0.506
34.2	at3g04900	heavy-metal-associated domain-containing protein	1.016	-0.212	-0.015	0.304
34.3	at5g22910	ATCHX9; monovalent cation:proton antiporter/ sodium:hydrogen antiporter	1.628	-1.781	-2.826	0.247
34.4	at5g59040	COPT3; copper ion transmembrane transporter	1.809	-0.086	0.769	0.18
34.4	at5g53510	ATOPT9 (ARABIDOPSIS THALIANA OLIGOPEPTIDE TRANSPORTER 9)	1.564	-0.273	0.743	-0.061
34.7	at4g28580	magnesium transporter CorA-like family protein (MRS2-6) |	1.22	0.17	-0.084	0.178
34.7	at2g13610	ABC transporter family protein	1.014	-0.835	-0.215	0.606
34.8	at2g29940	PDR3 (PLEIOTROPIC DRUG RESISTANCE 3)	2.224	-1.264	-2.007	0.078
34.8	at4g15233	ATP binding / ATPase/ nucleoside-triphosphatase/ nucleotide binding protein	1.445	-0.624	0.262	-0.253
34.12	at4g28620	ATM2 (ABC TRANSPORTER OF THE MITOCHONDRION 2)	1.034	-0.613	0.23	0.276
34.12	at2g34390	NIP2;1 (NOD26-LIKE INTRINSIC PROTEIN 2;1); lactate transmembrane transporter/ water channel	1.982	-0.911	-0.076	0.523
34.12	at3g06100	NIP7;1 (NOD26-LIKE INTRINSIC PROTEIN 7;1); water channel	1.095	-0.009	0.03	-0.119
34.12	at1g64820	MATE efflux family protein	1.105	-0.672	-0.228	-0.704
34.13	at3g03620	MATE efflux family protein	2.115	0.13	0.229	-0.445
34.14	at3g52640	nicastrin-related protein	1.621	-1.189	-2.843	-0.885
34.16	at5g65980	auxin efflux carrier family protein	1.086	-0.49	-1.03	0.645
34.16	at1g03810	DNA-binding protein-related	1.757	0.901	-4.27	0.797
34.16	at1g03990	alcohol oxidase-related	1.979	0.004	-0.224	0.584
34.16	at1g20320	NLI interacting factor (NIF) family protein	2.717	0.426	0.156	0.189
34.19.3	at1g21928	plant thionin family protein	2.198	-0.018	-1.907	0.367
34.19.3	at1g24147	unknown protein	1.255	-0.226	0.017	-0.027
34.99	at1g31390	meprin and TRAF homology domain-containing protein / MATH domain-containing protein	2.376	-1.136	0.439	-0.563
34.99	at1g32585	VQ motif-containing protein-related	1.232	0.664	-1.099	-1.204
34.99	at1g33200	transposable element gene	2.976	-0.035	-0.877	0.021
34.99	at1g34840	plant thionin family protein	1.827	0.455	0.098	-0.277
35.1	at1g35035	plant thionin family protein	1.27	-0.506	-1.908	0.217
35.1	at1g47497	nucleic acid binding protein	1.648	0.215	-1.63	0.119
35.1	at1g47880	pseudogene, similar to NL0E	1.604	0.047	0.172	-0.64
35.1	at1g55205	unknown protein	2.381	0.575	0.847	-0.429
35.1	at1g56640	pseudogene	1.236	0.259	-0.478	-1.149
35.1	at1g64730	pseudogene	1.196	-3.069	-0.244	0.429
35.1	at1g65050	meprin and TRAF homology domain-containing protein / MATH domain-containing protein	1.328	0.313	-0.199	0.509
35.1	at1g67200	pseudogene, similar to NL25	1.783	-0.416	0.221	-1.096
35.1	at1g68610	unknown protein	1.154	-0.065	-0.039	-0.237
35.1	at1g68630	unknown protein	2.651	-1.357	-3.014	0.738
35.1	at1g80133	unknown protein	2.824	0.035	-0.557	-0.557
35.1	at2g01070	unknown protein	2.743	-0.668	-0.836	0.175
35.1	at2g01790	meprin and TRAF homology domain-containing protein / MATH domain-containing protein	5.063	-0.016	-0.011	-0.221
35.1	at2g03110	RNA binding / nucleic acid binding protein	1.786	-1.09	0.011	0.3
35.1	at2g03970	transposable element gene	2.396	0.81	-0.711	0.066
35.1	at2g04260	pseudogene	1.067	-0.09	-0.884	0.198
35.1	at2g05370	unknown protein, match: RDR6 (RNA-DEPENDENT RNA POLYMERASE 6)	1.085	-1.424	-0.219	0.182
35.1	at2g15710	meprin and TRAF homology domain-containing protein / MATH domain-containing protein	1.039	-0.198	0.57	0.126
35.1	at2g17010	mechanosensitive ion channel domain-containing protein / MS ion channel domain-containing protein	2.772	0.207	-3.253	-0.792
35.1	at2g20619	plant thionin family protein	1.433	-0.336	-4.056	-0.489
35.1	at2g23860	pseudogene	1.133	0.368	0.12	0.105
35.1	at2g31005	cysteine-rich peptide (CRP) family protein	1.485	-0.749	-0.109	0.463
35.1	at2g36325	hydrolase, acting on ester bonds	1.236	0.045	-0.012	-0.025
35.1	at2g36560	DNA-binding protein-related	2.001	-0.112	-0.199	-0.549
35.1	at2g44340	VQ motif-containing protein	1.433	0.162	-0.164	-0.164
35.1	at2g47780	rubber elongation factor (REF) protein-related	1.199	-1.563	-0.256	0.302
35.1	at3g13030	hAT dimerisation domain-containing protein	2.47	-0.017	-1.148	0.836
35.1	at3g15280	unknown protein	1.004	0.885	0.571	-0.486
35.1	at3g23120	AtRLP38 (Receptor Like Protein 38)	2.658	-0.777	-1.14	0.276
35.1	at3g42565	ECA1 gametogenesis related family protein	1.003	-0.68	-0.022	0.333
35.1	at3g44117	ECA1 gametogenesis related family protein	1.38	-0.516	-0.847	-0.883
35.1	at3g45252	ECA1 gametogenesis related family protein	1.885	0.526	-0.245	0.626
35.1	at3g46480	iron binding - oxidoreductase	1.026	-0.214	0.174	-0.403
35.1	at3g48209	plant thionin family protein | chr3:17847681-17847884 FORWARD	2.974	-0.226	-0.01	-0.32
35.1	at3g48620	unknown protein - chloroplast outer membrane protein-related	3.71	-4.901	-0.066	-0.022
35.1	at3g52620	unknown protein	1.388	-0.69	-0.175	0.26
35.1	at3g57250	emsy N terminus domain-containing protein / ENT domain-containing protein	1.043	-0.736	-0.051	-0.236
35.1	at3g57840	self-incompatibility protein-related	3.079	0.236	0.314	-1.964
35.1	at3g58290	meprin and TRAF homology domain-containing protein / MATH domain-containing protein	2.723	-0.529	-0.255	-2.255
35.1	at3g58430	unknown protein	1.065	-0.177	0.317	0.131
35.1	at3g60090	VQ motif-containing protein	1.165	-1.836	-0.221	0.516
35.1	at4g04660	pseudogene, similar to zinc finger protein	2.121	0.122	-0.232	-0.669
35.1	at4g10220	unknown protein	1.125	-0.201	-0.285	0.781
35.1	at4g12870	gamma interferon responsive lysosomal thiol reductase family protein / GILT family protein	1.223	-0.406	-0.716	0.56
35.1	at4g12900	gamma interferon responsive lysosomal thiol reductase family protein / GILT family protein	2.184	0.083	0.144	0.861
35.1	at4g14730	transmembrane protein-related	2.423	0.143	0.79	-0.563
35.1	at4g19910	Toll-Interleukin-Resistance (TIR) domain-containing protein	2.764	-2.651	0.743	-1.138
35.1	at4g25040	integral membrane family protein	1.682	-0.176	0.399	0.308
35.1	at4g26288	unknown protein	1.237	-0.732	-0.073	0.051
35.1	at4g26860	pyridoxal phosphate binding	3.703	0.955	-0.077	-1.346
35.1	at4g33820	glycosyl hydrolase family 10 protein	4.229	-1.236	0.004	-0.644
35.1	at5g04420	kelch repeat-containing protein	1.241	0.706	0.4	0.945
35.1	at5g05210	nucleolar matrix protein-related	1.006	0.214	-0.29	-0.366
35.1	at5g14980	esterase/lipase/thioesterase family protein	2.748	-0.579	-0.196	-0.063
35.1	at5g14995	ECA1 gametogenesis related family protein	4.442	0.588	0.418	-1.748
35.1	at5g22200	harpin-induced family protein	1.187	0.277	0.665	-1.041
35.1	at5g25200	unknown protein	1.912	-0.505	-0.971	-1.005
35.1	at5g26015	protease inhibitor/seed storage/LTP family protein	1.431	-1.73	0.664	-0.102
35.1	at5g35698	plant thionin family protein	1.281	0.111	-0.082	-1.581
35.1	at5g36480	ECA1 gametogenesis related family protein	1.094	-1.611	-0.027	0.84
35.1	at5g36500	ECA1 gametogenesis related family protein	2.303	0.115	-0.455	0.197
35.1	at5g36510	ECA1 gametogenesis related family protein	2.672	0.339	-0.645	0.544
35.1	at5g36722	unknown protein	3.004	0.62	0.691	-0.081
35.1	at5g41900	hydrolase, alpha/beta fold family protein	2.713	-0.472	0.415	-0.326
35.1	at5g42895	ECA1 gametogenesis related family protein	1.375	-0.082	-0.05	-0.055
35.1	at5g49920	octicosapeptide/Phox/Bem1p (PB1) domain-containing protein	1.786	0.25	-0.185	0.883
35.1	at5g52690	heavy-metal-associated domain-containing protein	2.366	0.016	0.015	0.228
35.1	at5g63225	glycosyl hydrolase family protein 17	1.299	0.261	-0.036	0
35.1	at1g02420	pentatricopeptide (PPR) repeat-containing protein	1.407	0.741	-0.035	-0.131
35.1	at1g04840	pentatricopeptide (PPR) repeat-containing protein	3.504	-0.228	0.895	0.853
35.1	at1g43980	pentatricopeptide (PPR) repeat-containing protein	1.11	-0.408	-0.111	0.288
35.1	at1g63080	pentatricopeptide (PPR) repeat-containing protein	1.557	0.211	0.992	0.398
35.1	at1g63630	pentatricopeptide (PPR) repeat-containing protein	1.531	-0.264	0.979	-0.612
35.1	at2g26790	pentatricopeptide (PPR) repeat-containing protein	1.384	-0.263	0.592	-0.061
35.1	at2g39230	pentatricopeptide (PPR) repeat-containing protein	1.461	-0.632	-0.071	0.311
35.1	at3g15930	pentatricopeptide (PPR) repeat-containing protein	2.244	-0.795	0.488	-0.106
35.1	at3g22690	pentatricopeptide (PPR) repeat-containing protein	1.892	-1.068	-0.118	-0.427
35.1.5	at3g61170	pentatricopeptide (PPR) repeat-containing protein	1.122	-0.695	-0.159	-0.018
35.1.5	at4g01400	pentatricopeptide (PPR) repeat-containing protein	1.743	-0.025	0.059	-0.282
35.1.5	at4g14170	pentatricopeptide (PPR) repeat-containing protein	1.267	0.36	0.038	-0.392
35.1.5	at4g26680	pentatricopeptide (PPR) repeat-containing protein	1.468	-0.265	-1.442	-0.043
35.1.5	at4g33990	EMB2758 (embryo defective 2758)	1.614	0.088	-0.361	0.196
35.1.5	at5g06400	pentatricopeptide (PPR) repeat-containing protein	1.275	-0.774	-0.281	-0.27
35.1.5	at5g09950	pentatricopeptide (PPR) repeat-containing protein	1.355	-1.122	-0.022	0.241
35.1.5	at5g15340	pentatricopeptide (PPR) repeat-containing protein	1.486	-1.438	-1.179	-0.381
35.1.5	at5g28340	pentatricopeptide (PPR) repeat-containing protein	1.822	-0.602	-0.202	0.424
35.1.5	at5g40410	pentatricopeptide (PPR) repeat-containing protein	1.026	-0.07	-0.035	0.271
35.1.5	at1g47370	Toll-Interleukin-Resistance (TIR) domain-containing protein	1.133	0.983	0.217	-0.488
35.1.5	at4g04110	Toll-Interleukin-Resistance (TIR) domain-containing protein	1.072	-0.098	0.712	0.601
35.1.5	at1g26300	BSD domain-containing protein	1.211	0.142	-0.623	0.235
35.1.5	at5g09610	APUM21 (Arabidopsis Pumilio 21); RNA binding protein	1.01	0.008	0.003	-0.004
35.1.5	at5g56510	APUM12 (ARABIDOPSIS PUMILIO 12); RNA binding protein	3.038	-0.038	-0.138	-0.801
35.1.5	at1g20080	SYTB	1.971	0.094	-0.632	0.155
35.1.5	at1g24220	paired amphipathic helix repeat-containing protein	1.937	-1.467	-1.022	-0.465
35.1.5	at1g44030	DC1 domain-containing protein	1.832	-0.57	-1.337	0.536
35.1.5	at2g02640	DC1 domain-containing protein	1.384	-1.11	-0.222	0.683
35.1.6	at2g40050	DC1 domain-containing protein	2.036	-0.024	-0.161	-1.032
35.1.6	at3g46800	DC1 domain-containing protein	1.184	-0.055	-1.786	0.609
35.1.8	at4g11540	DC1 domain-containing protein	5.928	-0.019	-0.116	-0.226
35.1.12	at4g13992	DC1 domain-containing protein	1.179	-0.281	0.003	-0.191
35.1.12	at4g16015	DC1 domain-containing protein	1.357	0.212	0.917	0.487
35.1.19	at5g03360	DC1 domain-containing protein	1.88	-0.135	0.279	-0.2
35.1.25	at5g43120	tetratricopeptide repeat (TPR)-containing protein	1.21	-2.388	-0.129	-0.415
35.1.26	at4g10330	glycine-rich protein	1.204	0.368	0.103	-0.207
35.1.26	at4g36230	unknown protein	1.11	0.344	-0.612	-0.572
35.1.26	at1g30795	hydroxyproline-rich glycoprotein family protein	2.946	-0.93	-0.151	-0.45
35.1.26	at1g63830	proline-rich family protein	2.658	-1.48	-1.538	-0.819
35.1.26	at3g02670	proline-rich family protein	1.576	0.168	-0.515	-0.389
35.1.26	at4g27850	proline-rich family protein	1.011	0.327	-0.735	-0.266
35.1.26	at5g24316	proline-rich family protein	1.486	-0.58	0.014	-0.629
35.1.26	at1g01073	unknown protein	1.197	-1.133	-1.587	0.949
35.1.27	at1g01453	unknown protein	1.078	0.501	0.513	-0.36
35.1.40	at1g01695	unknown protein	1.411	-0.272	-4.647	-0.348
35.1.40	at1g02700	unknown protein	1.634	-0.707	-0.919	0.428
35.1.41	at1g03180	unknown protein	1.072	-0.053	0.806	-1.654
35.1.42	at1g03240	unknown protein	2.528	-0.122	-0.022	-0.115
35.1.42	at1g04501	unknown protein	1.994	0.024	0.009	0
35.1.42	at1g08035	unknown protein	1.226	-0.379	0.079	0.049
35.1.42	at1g11915	unknown protein	1.13	-0.672	-0.195	0.172
35.2	at1g12423	unknown protein	2.078	-0.014	-1.561	0.125
35.2	at1g13470	unknown protein	1.029	-1.39	-1.448	0.377
35.2	at1g15320	unknown protein	2.711	-1.625	-1.083	-0.297
35.2	at1g16730	unknown protein	1.04	0.069	0.595	0.371
35.2	at1g17400	unknown protein	1.577	-1.117	-0.963	0.547
35.2	at1g20875	unknown protein	1.18	0.859	-1.027	-0.816
35.2	at1g21281	unknown protein	1.206	0.667	0.644	0.287
35.2	at1g21810	unknown protein	1.12	-0.507	-0.508	0.281
35.2	at1g22600	unknown protein	1.814	-0.038	0.749	0.271
35.2	at1g22651	unknown protein	1.039	0.006	-0.03	0.007
35.2	at1g23070	unknown protein	1.678	-0.256	0.994	-0.004
35.2	at1g23201	unknown protein	1.112	-1.493	0.497	-0.102
35.2	at1g24160	unknown protein	1.829	0.597	-0.109	-0.644
35.2	at1g26140	unknown protein	1.94	-0.384	0.537	-0.086
35.2	at1g26350	unknown protein	3.42	-1.668	0.751	-1.283
35.2	at1g26799	unknown protein	1.524	0.443	-1.22	0.314
35.2	at1g28375	unknown protein	1.892	-0.516	0.001	-0.496
35.2	at1g28700	unknown protein	1.249	0.881	-0.503	0.182
35.2	at1g29355	unknown protein	1.134	-1.059	-0.671	0.343
35.2	at1g30800	unknown protein	1.715	-0.624	-2.085	-0.284
35.2	at1g32670	unknown protein	2.014	-0.317	-0.009	0.811
35.2	at1g34230	transposable element gene	4.613	-0.024	0.092	-0.427
35.2	at1g34280	unknown protein	2.576	0.809	-0.108	0.073
35.2	at1g34392	unknown protein	1.447	0.63	-0.168	0.258
35.2	at1g34400	unknown protein	1.164	-1.337	0.441	-0.329
35.2	at1g36050	unknown protein	1.325	-0.111	-1.221	-0.698
35.2	at1g36441	Pseudogene of AT1G66235	2.568	0.347	0.165	-0.003
35.2	at1g40103	transposable element gene	1.433	0.612	0.096	0.011
35.2	at1g41750	transposable element gene	2.797	0.015	0.786	0.126
35.2	at1g42480	unknown protein	2.828	0.535	0.037	0.102
35.2	at1g42710	unknown protein	1.067	-2.582	-0.838	0.214
35.2	at1g43171	unknown protein	1.574	-0.068	-3.016	0.21
35.2	at1g43680	unknown protein	1.061	-0.421	0.956	0.185
35.2	at1g43970	unknown protein	3.725	0.533	0.41	-0.032
35.2	at1g47660	unknown protein	3.291	0.66	-0.14	-2.659
35.2	at1g47680	unknown protein	1.978	-0.094	-1.799	-0.119
35.2	at1g48340	pseudogene	1.471	0.162	-0.602	-0.219
35.2	at1g48405	unknown protein	1.214	-0.906	0.206	-0.336
35.2	at1g49060	pseudogene	2.183	0.384	-0.427	0.211
35.2	at1g49990	unknown protein	1.558	-0.152	-0.108	0.121
35.2	at1g53285	unknown protein	2.28	-0.544	-0.019	-0.42
35.2	at1g53380	unknown protein	1.555	0.277	-1.439	-0.504
35.2	at1g54430	transposable element gene	1.054	0.021	0.028	-0.014
35.2	at1g54750	transposable element gene	1.093	-0.307	-0.301	0.455
35.2	at1g54840	unknown protein	1.62	0	0.703	0.265
35.2	at1g55221	Pseudogene of AT1G55240	4.619	-0.343	0.969	-0.054
35.2	at1g57835	unknown protein	1.241	-0.338	-0.201	-0.131
35.2	at1g57906	unknown protein	2.698	0.035	0.412	-1.538
35.2	at1g58225	unknown protein	1.557	0.505	-0.279	0.695
35.2	at1g58808	unknown protein	2.14	-2.362	0.051	0.153
35.2	at1g59920	unknown protein	1.016	0.213	-2.595	0.321
35.2	at1g60180	pseudogene of F-box family protein	2.565	-0.101	-0.266	-0.195
35.2	at1g63206	unknown protein	1.629	0.893	-0.005	0.265
35.2	at1g65486	unknown protein	2.109	-1.9	-0.039	0.928
35.2	at1g67610	pseudogene, hypothetical protein	1.066	-1.336	-0.58	-1.465
35.2	at1g67670	unknown protein	1.482	-1.324	-0.558	-0.549
35.2	at1g67855	unknown protein	1.113	0.619	-1.59	0.492
35.2	at1g67910	unknown protein	1.076	-0.604	-0.169	-0.646
35.2	at1g68380	unknown protein	1.886	-1.61	-0.001	0.609
35.2	at1g68600	unknown protein	2.331	-0.043	-0.091	0.337
35.2	at1g68960	unknown protein	1.993	-0.094	-1.096	-0.331
35.2	at1g69470	unknown protein	1.683	0.246	-0.014	-0.416
35.2	at1g70100	unknown protein	1.047	0.536	0.001	-0.317
35.2	at1g71866	endomembrane protein	1.114	0.027	0.986	0.45
35.2	at1g72141	unknown protein	1.68	-0.041	-3.322	-0.045
35.2	at1g72270	unknown protein	1.779	-1.75	-0.036	0.211
35.2	at1g76480	unknown protein	1.592	-0.304	0.027	-0.045
35.2	at1g78710	unknown protein	1.396	0.128	0.255	0.415
35.2	at1g79770	unknown protein	1.814	-0.03	-0.098	-0.674
35.2	at2g01023	unknown protein	1.384	-1.089	-0.859	0.067
35.2	at2g02520	unknown protein	1.123	-0.551	-1.236	0.442
35.2	at2g03680	SPR1 (SPIRAL1)	1.656	-0.574	-0.431	0.041
35.2	at2g04510	pseudogene	1.251	-0.937	-1.226	0.844
35.2	at2g05025	transposable element gene	2.216	0.37	-0.332	-2.027
35.2	at2g05645	unknown protein	1.311	0.089	0.724	0.273
35.2	at2g07130	pseudogene	1.114	0.201	-0.874	0.871
35.2	at2g09838	unknown protein	1.001	0.612	0.827	-0.241
35.2	at2g09840	unknown protein	1.905	-0.356	0.352	0.058
35.2	at2g10920	unknown protein	1.527	0.022	-0.66	0.008
35.2	at2g11440	pseudogene	3.6	0.206	-5.399	0.373
35.2	at2g11930	pseudogene	2.194	0.053	-0.041	0.703
35.2	at2g14405	pseudogene	1.761	-1.474	-0.155	0.284
35.2	at2g15029	unknown protein	1.459	-0.659	-2.417	0.691
35.2	at2g15930	unknown protein	1.098	-0.379	-0.636	0.605
35.2	at2g16668	unknown protein	1.378	-0.283	-0.424	0.794
35.2	at2g17305	unknown protein	3.795	0.223	0.015	-0.362
35.2	at2g17960	unknown protein	2.033	0.795	-0.748	-0.403
35.2	at2g18200	unknown protein	5.059	0.188	0	-0.299
35.2	at2g18320	unknown protein	3.529	0.735	0.339	-0.347
35.2	at2g19000	unknown protein	1.079	0.439	0.59	-1.361
35.2	at2g19890	unknown protein	1.654	0.989	0.63	-0.483
35.2	at2g20150	unknown protein	1.485	-0.385	-0.037	0.821
35.2	at2g23440	unknown protein	2.382	-0.354	-0.508	-1.056
35.2	at2g23920	unknown protein	1.88	0.406	-1.265	0.363
35.2	at2g27240	unknown protein	1.583	0.785	-1.248	-0.725
35.2	at2g27270	unknown protein	3.066	0.194	-1.892	-0.227
35.2	at2g30695	protein folding, protein transport; chloroplast stroma	1.604	0.191	-0.072	-0.051
35.2	at2g31425	enzyme inhibitor/ pectinesterase	1.442	0.073	-0.102	-0.429
35.2	at2g31460	unknown protein	1.23	0.362	0.51	0.49
35.2	at2g32275	unknown protein	1.775	0.084	0.189	-0.005
35.2	at2g32650	unknown protein	2.884	-0.496	0.527	-0.397
35.2	at2g33510	protein binding	1.425	-1.282	0.18	-0.825
35.2	at2g34240	DUF629	1.927	-1.096	-1.231	0.77
35.2	at2g34580	unknown protein	1.976	-1.303	-0.71	-0.155
35.2	at2g36632	unknown protein	1.564	-0.072	-0.002	-0.217
35.2	at2g37300	unknown protein	1.661	-0.177	-2.859	-0.781
35.2	at2g38646	unknown protein	1.309	0.407	0.071	0.195
35.2	at2g41600	unknown protein	1.166	-1.874	0.867	-0.448
35.2	at2g43950	OEP37; ion channel	1.658	0.038	-0.163	-0.152
35.2	at2g46455	unknown protein	1.131	-0.371	-0.14	-0.306
35.2	at2g46460	nucleic acid binding protein	1.656	-0.173	-2.78	0.919
35.2	at2g46840	unknown protein	1.017	-0.771	-1.529	-0.236
35.2	at2g47300	ribonuclease P	1.072	0.381	-0.021	-0.595
35.2	at3g01015	unknown protein	1.703	-0.465	-0.957	-0.338
35.2	at3g01870	unknown protein	1.149	-0.278	-2.342	0.22
35.2	at3g04732	unknown protein	2.276	0.073	-2.606	-0.614
35.2	at3g05193	unknown protein	1.601	-2.508	-0.849	0.578
35.2	at3g05746	unknown protein	3.096	-0.376	-0.517	-0.584
35.2	at3g06019	unknown protein	1.475	-2.344	-2.242	-0.427
35.2	at3g06020	unknown protein	1.619	0.083	-0.149	0.375
35.2	at3g06080	unknown protein	1.916	-1.838	-1.869	-0.158
35.2	at3g06090	unknown protein	2.065	0.616	-1.526	-0.399
35.2	at3g08636	unknown protein	1.097	0.897	0.895	-0.55
35.2	at3g09450	unknown protein	1.605	-0.2	-0.966	-1.505
35.2	at3g09975	unknown protein	6.581	-0.98	0.004	0.673
35.2	at3g14452	unknown protein	1.446	-0.115	-0.571	0.05
35.2	at3g14500	transposable element gene	1.34	-2.371	-1.613	0.971
35.2	at3g14760	unknown protein	2.846	-0.13	-0.039	0.67
35.2	at3g18530	unknown protein	1.232	-0.953	-1.014	-0.613
35.2	at3g20180	metal ion binding	1.432	-1.141	0.328	-0.433
35.2	at3g20720	unknown protein	1.407	-0.782	0.003	-0.993
35.2	at3g20980	unknown protein	1.061	0.572	-0.974	-0.358
35.2	at3g21310	unknown protein	1.141	-0.938	-6.502	0.501
35.2	at3g22057	unknown protein	1.616	0.158	-0.484	-1.259
35.2	at3g23245	unknown protein	1.791	-1.313	-0.256	-0.3
35.2	at3g24065	unknown protein	1.026	-0.882	0.319	0.05
35.2	at3g24516	unknown protein	1.071	-0.438	-0.013	0.23
35.2	at3g24640	lyase	3.127	0.699	-0.031	0.514
35.2	at3g25716	unknown protein	1.253	0.426	0.422	-0.089
35.2	at3g25720	unknown protein	1.139	-0.904	-1.349	0.243
35.2	at3g26235	unknown protein	1.99	-1.257	-0.072	-0.095
35.2	at3g26960	unknown protein	1.379	-1.236	-1.43	0.161
35.2	at3g28193	unknown protein	1.771	0.995	0.777	-0.151
35.2	at3g28750	unknown protein	1.079	0.476	0.866	0.73
35.2	at3g29265	transposable element gene	1.005	0.277	0.929	-0.886
35.2	at3g30216	transposable element gene	1.967	0.024	-0.089	-0.172
35.2	at3g30520	unknown protein	2.82	-0.024	-0.024	0
35.2	at3g30843	transposable element gene	1.739	-0.307	-0.149	-0.213
35.2	at3g31051	unknown protein	4.567	0.388	-0.785	0.634
35.2	at3g32160	unknown protein	2.283	0.862	0.396	-0.324
35.2	at3g32896	unknown protein	3.656	0.689	-0.669	-0.696
35.2	at3g33157	transposable element gene	2.019	0.415	0.817	-0.53
35.2	at3g42140	nucleic acid binding / zinc ion binding protein	2.376	0.492	0.011	-1.555
35.2	at3g42155	catalytic/ hydrolase, hydrolyzing O-glycosyl compounds	4.661	0.734	0.436	0.397
35.2	at3g43829	unknown protein	3.955	-1.119	-0.878	0.498
35.2	at3g43950	phosphotransferase, alcohol group as acceptor	2.233	0.013	0.008	0.194
35.2	at3g44570	unknown protein	1.27	0.877	0.128	0.438
35.2	at3g46086	unknown protein	1.759	-0.363	-0.905	0.415
35.2	at3g46300	unknown protein	1.805	-0.746	-0.294	0.575
35.2	at3g48640	unknown protein	1.504	-0.634	0.894	0.808
35.2	at3g48675	unknown protein	2.214	0.325	0.002	-0.547
35.2	at3g49130	RNA binding protein	1.164	-0.399	0.169	0.34
35.2	at3g49590	unknown protein	1.074	-0.321	0.904	0.235
35.2	at3g50376	pseudogene of NLI interacting factor (NIF) family protein	4.055	-0.007	-0.001	0.222
35.2	at3g50540	unknown protein	2.282	0.586	-0.253	-2.013
35.2	at3g50680	transposable element gene	1.515	-3.252	-0.238	-0.075
35.2	at3g50695	unknown protein	1.743	-1.177	-0.601	0.777
35.2	at3g51057	unknown protein	1.093	0.344	-0.614	0.241
35.2	at3g51636	unknown protein	1.475	-0.201	-1.018	-0.611
35.2	at3g53294	unknown protein	1.812	-0.911	-3.427	0.191
35.2	at3g54520	unknown protein	1.331	0.132	-1.061	0.453
35.2	at3g54530	unknown protein	1.115	-1.066	-0.132	0.293
35.2	at3g54750	unknown protein	1.436	-0.81	-0.002	-1.565
35.2	at3g55646	unknown protein	1.799	-0.989	-0.966	-0.996
35.2	at3g56180	unknown protein	1.092	0.485	0.851	-0.26
35.2	at3g57210	unknown protein	1.239	-0.956	-0.562	-0.534
35.2	at3g58300	unknown protein	2.25	-0.186	-0.009	0.004
35.2	at3g59300	unknown protein	1.135	0.119	0.03	-1.016
35.2	at3g59620	unknown protein	3.56	-0.653	-0.151	-1.049
35.2	at3g60238	Unknown gene	1.081	-1.581	-0.748	-0.002
35.2	at3g60647	unknown protein	2.224	-1.691	-0.927	0.208
35.2	at3g60650	unknown protein	1.223	-1.412	-0.367	-0.184
35.2	at3g60780	unknown protein	1.762	-1.086	0.934	0.492
35.2	at3g61840	unknown protein	1.11	-0.196	0.232	-0.47
35.2	at3g62320	nucleic acid binding protein	1.076	-0.249	0.257	0.604
35.2	at4g00130	unknown protein	1.805	-1.324	0.295	0.286
35.2	at4g02655	unknown protein	2.351	-0.348	0.593	0.373
35.2	at4g03165	unknown protein	2.565	0.863	-0.21	-0.892
35.2	at4g04423	endo-1,3(4)-beta-glucanase	1.469	-0.148	-0.855	-0.222
35.2	at4g04693	pseudogene, hypothetical protein	1.613	0.943	-0.072	0.381
35.2	at4g05087	Pseudogene of AT5G16486	1.062	-0.234	-0.783	-0.373
35.2	at4g05370	unknown protein	1.408	0.203	0.167	0.187
35.2	at4g05581	transposable element gene	1.524	-0.39	0.133	-0.043
35.2	at4g06481	transposable element gene	1.96	-0.059	-2.36	0.217
35.2	at4g08022	pseudogene, hypothetical protein	3.401	0	-0.098	0.636
35.2	at4g08593	unknown protein	6.418	0.208	0.588	-0.011
35.2	at4g09587	unknown protein	1.374	0.078	0.004	-0.021
35.2	at4g10860	unknown protein	1.835	-0.284	-2.746	-0.46
35.2	at4g12930	unknown protein	1.749	0.744	-0.826	0.92
35.2	at4g14251	unknown protein	1.937	-0.242	-0.297	-1.085
35.2	at4g14260	unknown protein	2.083	-0.001	0.499	0.362
35.2	at4g14661	Pseudogene of AT1G47497; nucleic acid binding protein	2.392	0.914	-1.269	-1.127
35.2	at4g15710	unknown protein	1.118	0.332	-0.015	-0.122
35.2	at4g18282	unknown protein	1.704	0.144	-3.34	-0.483
35.2	at4g18920	unknown protein	1.716	0.287	0.226	0.144
35.2	at4g20020	unknown protein	1.846	-0.944	-0.001	0.391
35.2	at4g22370	unknown protein	3.16	0.152	0.884	-0.024
35.2	at4g22830	unknown protein	1.206	0.374	0.149	0.353
35.2	at4g23271	unknown protein	1.196	-0.501	-0.006	-0.022
35.2	at4g24700	unknown protein	1.192	0.526	0.426	0.271
35.2	at4g25990	CIL	4.449	-0.212	0.917	0.363
35.2	at4g26466	LRE (LORELEI)	1.614	-0.3	0.691	-0.612
35.2	at4g27930	unknown protein	4.483	-0.699	0.002	-0.035
35.2	at4g28485	unknown protein	1.005	0.051	0.111	-0.17
35.2	at4g29200	beta-galactosidase	3.467	0.188	-0.053	0.175
35.2	at4g30050	unknown protein	1.137	0.417	0.306	0.012
35.2	at4g31260	unknown protein	1.985	-0.474	-1.244	0.533
35.2	at4g32100	galactosyltransferase	1.258	-1.176	-1.512	0.37
35.2	at4g35720	unknown protein	1.121	0.017	-0.711	0.383
35.2	at4g37680	HHP4 (heptahelical protein 4); receptor	1.293	-0.44	0.01	0.283
35.2	at4g38401	unknown protein	1.915	0.566	-0.476	0.262
35.2	at4g40011	unknown protein	1.102	0.402	0.677	-1.243
35.2	at5g01849	unknown protein	1.802	-1.726	-1.073	-0.889
35.2	at5g02021	unknown protein	1.464	-1.279	-2.066	0.283
35.2	at5g04690	unknown protein	1.116	-0.054	0.547	0.106
35.2	at5g04730	unknown protein	1.947	-1.011	-0.1	0.271
35.2	at5g10504	unknown protein	1.094	0.376	-1.068	-0.565
35.2	at5g12236	unknown protein	1.044	-0.322	-1.669	0.518
35.2	at5g14560	unknown protein	2.572	-1.722	0.093	0.186
35.2	at5g15420	unknown protein	2.104	-0.507	0.039	-0.259
35.2	at5g17100	unknown protein	1.499	-0.006	0.013	-0.005
35.2	at5g17120	unknown protein	1.144	-0.965	-0.809	-0.163
35.2	at5g17847	unknown protein	1.39	0.401	0.418	-0.13
35.2	at5g18880	unknown protein	1.807	0.036	0.401	0.683
35.2	at5g21910	unknown protein	1.388	-0.705	-0.678	-1.057
35.2	at5g22180	unknown protein	3.901	0.25	-0.605	0.104
35.2	at5g22390	unknown protein	1.295	-0.21	-0.098	0.203
35.2	at5g22430	unknown protein	1.206	-0.776	-1.041	-0.495
35.2	at5g23908	unknown protein	1.025	-0.052	0.009	-1.57
35.2	at5g23989	unknown protein	1.985	-1.017	0.646	0.972
35.2	at5g24060	unknown protein	1.164	-0.39	-0.012	-0.525
35.2	at5g26730	unknown protein	1.223	0.196	-0.018	-0.185
35.2	at5g26840	unknown protein	1.121	-0.115	0.442	0.183
35.2	at5g27340	unknown protein	1.875	0.181	0.439	-0.14
35.2	at5g28295	unknown protein	3.611	-1.115	-0.061	0.179
35.2	at5g28560	unknown protein	3.268	0.136	0.107	0.624
35.2	at5g29044	unknown protein	3.799	-0.643	0.004	-0.183
35.2	at5g31758	transposable element gene	1.266	0.347	0.153	-0.063
35.2	at5g32621	transposable element gene	2.338	0.26	-0.076	0.45
35.2	at5g33384	transposable element gene	1.04	-0.048	-1.044	0.347
35.2	at5g34860	transposable element gene	2.048	0.732	0.323	-0.494
35.2	at5g35640	unknown protein	1.239	-1.175	-0.016	-3.414
35.2	at5g35890	beta-galactosidase	3.838	0.499	0.483	-0.754
35.2	at5g37175	transposable element gene	1.542	0.06	0.147	-0.463
35.2	at5g37240	unknown protein	1.189	-0.061	-0.183	-0.275
35.2	at5g38320	unknown protein	2.097	-0.821	0.267	0.541
35.2	at5g39473	pseudogene of DC1 (domain-containing protein)	1.58	-0.311	-0.087	0.305
35.2	at5g40620	unknown protein	1.21	-0.517	0.003	-1.049
35.2	at5g41420	unknown protein	2.176	0.8	0	0.892
35.2	at5g42405	unknown protein	1.047	0.06	-0.618	-0.248
35.2	at5g42591	unknown protein	1.099	-0.017	0.478	0.19
35.2	at5g42610	unknown protein	1.554	-0.9	-0.617	0.816
35.2	at5g42677	Pseudogene of AT5G19630	2.813	-2.461	-2.252	0.673
35.2	at5g43160	unknown protein	1.135	-0.261	-0.122	0.127
35.2	at5g45540	unknown protein	1.104	0.634	-1.227	-0.014
35.2	at5g45720	ATP binding / DNA binding / DNA-directed DNA polymerase/ nucleoside-triphosphatase/ nucleotide binding	1.879	-0.222	-1.091	0.768
35.2	at5g46220	unknown protein	5.917	0.011	-0.039	0.021
35.2	at5g46770	unknown protein	1.501	-0.5	-0.024	0.417
35.2	at5g49600	unknown protein	2.135	-1.429	-1.939	-0.082
35.2	at5g50361	unknown protein	1.717	0.566	-0.55	0.139
35.2	at5g51090	unknown protein	3.253	-0.637	-0.754	-1.675
35.2	at5g51650	unknown protein	1.055	-0.064	0.752	-0.55
35.2	at5g51812	unknown protein	1.723	-0.339	0.453	0.502
35.2	at5g52940	unknown protein	1.072	0.537	0.415	-0.016
35.2	at5g53230	unknown protein	1.33	0.477	-0.006	0.919
35.2	at5g53860	emb2737 (embryo defective 2737)	1.259	-1.142	-1.146	-0.056
35.2	at5g53905	unknown protein	1.341	0.425	0.465	0.854
35.2	at5g54067	unknown protein	1.434	-0.026	-3.667	-2.53
35.2	at5g54095	unknown protein	2.081	-0.294	-0.269	-0.077
35.2	at5g55430	unknown protein	2.786	0.424	-0.117	0.664
35.2	at5g56990	unknown protein	1.033	0.382	0.26	0.358
35.2	at5g57391	unknown protein	1.777	0.903	0.076	0.945
35.2	at5g57735	TASIR-ARF	1.466	-0.086	-0.636	0.511
35.2	at5g59760	unknown protein	3.005	-0.412	0.81	0.946
35.2	at5g62576	unknown protein	1.121	0.008	-1.394	0.398
35.2	at5g63952	unknown protein	1.577	0.707	0.05	-0.561
35.2	at5g64541	unknown protein	1.417	0.1	0.779	-0.405
35.2	at5g65166	unknown protein	2.845	-0.017	-0.036	-0.162
35.2	at5g66340	unknown protein	1.749	-0.186	0.151	-0.596
35.2	atmg01300	hypothetical protein	1.842	-0.259	0.158	-0.369
